# Supplementary material for: MeSH indexing based on automatically generated summaries
Source: BMC Bioinformatics. 2013 Jun 26;14:208. doi: 10.1186/1471-2105-14-208 (PMC3706357; doi:10.1186/1471-2105-14-208)
Supplement: Additional file 1 — Evaluation benchmark. The first column is the PubMed identifier (PMID) of the article. The second column is a MeSH heading used to index the article. [file 1471-2105-14-208-S1.csv]

PMID	MeSH heading
18446519	Sodium
18446519	Animals
18446519	Neoplasms
18446519	Humans
18446519	Monocarboxylic Acid Transporters
18446519	Tissue Distribution
18446519	Sodium-Glucose Transport Proteins
18446519	Sodium Channels
18437583	Molecular Structure
18437583	Animals
18437583	Eye
18437583	Cyclodextrins
18437583	Eye Diseases
18437583	Humans
18437583	Ophthalmic Solutions
18437583	Anti-Inflammatory Agents, Non-Steroidal
18437583	Nanoparticles
18437583	Administration, Topical
18437583	Drug Carriers
18726697	Animals
18726697	Drug Delivery Systems
18726697	Humans
18726697	Biological Transport
18726697	Endothelial Cells
18726697	Endocytosis
18726697	Cations
18726697	Adsorption
18726697	Electrophysiological Processes
18726697	Proteins
18726697	Peptides
18726697	Pharmaceutical Preparations
18726697	Blood-Brain Barrier
18751901	Drug Industry
18751901	Permeability
18751901	Animals
18751901	Biopharmaceutics
18751901	Humans
18751901	Absorption
18751901	Pharmaceutical Preparations
18751901	Drug Design
18751901	Models, Biological
18751901	Pharmacokinetics
18751901	Pharmacology, Clinical
18751901	Biological Availability
18686045	Therapeutic Equivalency
18686045	Drugs, Investigational
18686045	Drug Evaluation
18686045	Biopharmaceutics
18686045	Solubility
18686045	Humans
18686045	Clinical Trials as Topic
18686045	Quality Control
18686045	Drug Design
18686045	Risk Assessment
18686044	Drug Industry
18686044	Animals
18686044	Drug Interactions
18686044	Hepatocytes
18686044	Humans
18686044	Cytochrome P-450 Enzyme System
18686044	Clinical Trials as Topic
18686044	Enzyme Induction
18686044	Drug Evaluation, Preclinical
18686044	Pharmaceutical Preparations
18686044	Cell Line
18686044	Transcriptional Activation
18686043	Pyrazines
18686043	Animals
18686043	Dipeptidyl-Peptidase IV Inhibitors
18686043	Hypoglycemic Agents
18686043	Humans
18686043	Diabetes Mellitus, Type 2
18686043	Dipeptidyl Peptidase 4
18686043	Triazoles
18686043	Drug Design
18686043	Biological Markers
18686041	Antibodies, Monoclonal
18686041	Receptors, IgE
18686041	Immunoglobulin E
18686041	Humans
18686041	Asthma
18686041	Antibody Affinity
18686041	Antibodies, Monoclonal, Humanized
18686041	Drug Design
18686041	Cell Line
18686041	Antibodies, Anti-Idiotypic
18446511	Models, Animal
18446511	Animals
18446511	Dogs
18446511	Veterinary Medicine
18446511	Drug Evaluation, Preclinical
18446511	Pharmaceutical Preparations
18446511	Species Specificity
18446511	Pharmacogenetics
18446510	Therapeutic Equivalency
18446510	Drugs, Investigational
18446510	United States
18446510	Animals
18446510	Drugs, Generic
18446510	Technology, Pharmaceutical
18446510	United States Food and Drug Administration
18446510	Humans
18446510	Legislation, Pharmacy
18446510	Drug Design
18446514	Animals
18446514	Time
18446514	Area Under Curve
18446514	Clinical Trials, Phase I as Topic
18446514	Humans
18446514	Statistics as Topic
18446514	Pharmaceutical Preparations
18446500	Legislation, Veterinary
18446500	Animals
18446500	Humans
18446500	Veterinary Medicine
18446500	Patents as Topic
18446500	Legislation as Topic
18446501	United States
18446501	Drug Industry
18446501	Animals
18446501	Teaching
18446501	Biomedical Research
18446501	Pharmacology
18446501	Humans
18446501	National Institutes of Health (U.S.)
18446501	Academic Medical Centers
18446512	Terpenes
18446512	Animals
18446512	Administration, Cutaneous
18446512	Chemistry, Pharmaceutical
18446512	Humans
18446512	Skin Absorption
18446512	Drug Synergism
18446512	Drug Carriers
18446503	Drugs, Investigational
18446503	United States
18446503	Animals
18446503	United States Food and Drug Administration
18446503	Adverse Drug Reaction Reporting Systems
18446503	Humans
18446503	Medical Informatics
18446503	Product Surveillance, Postmarketing
18523892	Animals
18523892	Humans
18523892	Street Drugs
18523892	Monocarboxylic Acid Transporters
18523892	Tissue Distribution
18523892	Hydroxybutyrates
18446518	Animals
18446518	Technology, Pharmaceutical
18446518	Biomedical Research
18446518	Biotransformation
18446518	Humans
18446518	Pharmaceutical Preparations
18446518	Drug Design
18446517	Animals
18446517	Humans
18446517	Central Nervous System
18446517	Pharmaceutical Preparations
18446517	Blood-Brain Barrier
18500565	Humans
18500565	Food-Drug Interactions
18500565	Pharmaceutical Preparations
18500565	Drug Design
18500565	Pharmacokinetics
18454322	Molecular Structure
18454322	Animals
18454322	Drug Interactions
18454322	Serotonin Agents
18454322	Biotransformation
18454322	Migraine Disorders
18454322	Humans
18454322	Street Drugs
18454322	Serotonin
18465252	United States
18465252	Drug Industry
18465252	Drugs, Generic
18465252	United States Food and Drug Administration
18465252	Quality Control
18465252	Drug Design
20711763	Focus Groups
20711763	Chemistry, Pharmaceutical
20711763	Dosage Forms
20711763	Pharmaceutical Vehicles
20734175	Chromogranin A
20734175	Humans
20734175	Protein Processing, Post-Translational
20734175	Amino Acid Sequence
20734175	Tandem Mass Spectrometry
20734175	Radioimmunoassay
20734175	Hydrolysis
20734175	Proteomics
20734175	Molecular Sequence Data
20734175	Cell Communication
20734175	Protein Precursors
20734175	Neuropeptides
20734175	Enkephalins
20058113	Animals
20058113	Lactococcus lactis
20058113	Chemistry, Pharmaceutical
20058113	Injections, Intramuscular
20058113	Adjuvants, Immunologic
20058113	Mice
20058113	Mice, Inbred BALB C
20058113	Hemagglutination Inhibition Tests
20058113	Immunization
20058113	Phenotype
20058113	Immunoglobulin A
20058113	Antibodies, Viral
20058113	Administration, Intranasal
20058113	Mucous Membrane
20058113	Immunoglobulin G
20058113	Enzyme-Linked Immunosorbent Assay
20058113	Influenza A Virus, H3N2 Subtype
20058113	Influenza Vaccines
20625865	Crystallization
20625865	Solubility
20625865	Hypolipidemic Agents
20625865	Fenofibrate
20625865	X-Ray Diffraction
20625865	Freeze Drying
20625865	Spectrophotometry, Ultraviolet
20625865	Tablets
20625865	Spectrum Analysis, Raman
20625865	Calorimetry, Differential Scanning
20186289	Oximetry
20186289	Oxygen
20186289	Porphyrins
20186289	Equipment Design
20186289	Equipment Failure Analysis
20186289	Luminescent Measurements
20186289	Platinum
20186289	Semiconductors
20186289	Lighting
20186289	Optical Devices
20186289	Spectroscopy, Near-Infrared
20186289	Palladium
21425872	Molecular Structure
21425872	Microscopy, Confocal
21425872	Animals
21425872	Click Chemistry
21425872	Particle Size
21425872	Fucose
21425872	Polysaccharides
21425872	Zebrafish
21425872	Azides
21425872	Flow Cytometry
21425872	Staining and Labeling
21425872	Cyclooctanes
21425872	Surface Properties
21736315	Oxidation-Reduction
21736315	Porphyrins
21736315	Models, Molecular
21736315	Gold
21736315	Molecular Conformation
21736315	Metal Nanoparticles
21736315	Drug Carriers
21736315	Ligands
21736315	Metalloporphyrins
21604810	RNA
21604810	Nanomedicine
21604810	Forecasting
21604810	Gene Therapy
21604810	Nanostructures
12454468	Molecular Structure
12454468	Crystallography
15983406	Databases, Protein
15983406	Algorithms
15983406	Solvents
15983406	Crystallography
15983406	Likelihood Functions
17164529	Crystallization
17164529	Animals
17164529	Carrier Proteins
17164529	Humans
17164529	Temperature
17164529	Receptors, Glucocorticoid
17164529	Liposomes
17164529	Binding Sites
17164529	Receptors, Androgen
17164529	Proteins
17164529	Crystallography, X-Ray
17164529	Molecular Conformation
17164529	Receptors, Mineralocorticoid
17164529	Mutation
17164529	Ligands
18007035	Animals
18007035	Software
18007035	Trypsin
18007035	Models, Molecular
18007035	Antifreeze Proteins, Type III
18007035	Proteins
18007035	Crystallography, X-Ray
18007035	Oligopeptides
18007035	Scorpion Venoms
18007035	Phospholipases
18094461	Crystallization
18094461	Computer Simulation
18094461	Models, Molecular
18094461	Algorithms
18094461	Proteins
18094461	Crystallography, X-Ray
18094461	Protein Conformation
18094465	Structural Homology, Protein
18094465	Crystallization
18094465	Software
18094465	Computer Simulation
18094465	Sequence Alignment
18094465	Models, Molecular
18094465	Algorithms
18094465	Proteins
18094465	Crystallography, X-Ray
18094465	Amino Acid Sequence
18453684	Anions
18453684	Cations
18453684	Models, Molecular
18453684	Cytochrome P-450 Enzyme System
18453684	Crystallography, X-Ray
18931413	Antibodies
18931413	Models, Molecular
18931413	Humans
18931413	Crystallography, X-Ray
18931413	Chromatography, Ion Exchange
18931413	Glycosylation
18931413	Protein Conformation
19171969	Models, Molecular
19171969	Journal Impact Factor
19171969	Crystallography, X-Ray
19171969	Computational Biology
19171969	Protein Conformation
19564682	Crystallization
19564682	Penicillin G
19564682	Animals
19564682	Chickens
19564682	Electrons
19564682	X-Ray Diffraction
19564682	Algorithms
19564682	Lysosomes
20382989	Macromolecular Substances
20382989	Thermodynamics
20382989	Crystallography, X-Ray
20382989	Cold Temperature
20693687	Animals
20693687	Models, Molecular
20693687	Humans
20693687	Enzyme Inhibitors
20693687	Amino Acid Sequence
20693687	Protein Structure, Quaternary
20693687	Structural Homology, Protein
20693687	Sequence Alignment
20693687	Molecular Sequence Data
20693687	Crystallography, X-Ray
20693687	Adenylosuccinate Lyase
20693687	Staphylococcus aureus
20693687	Sequence Homology, Amino Acid
20693687	Protein Interaction Domains and Motifs
20179340	Protein Structure, Secondary
20179340	Electrons
20179340	Models, Molecular
20179340	Crystallography, X-Ray
20179340	Peptides
20179340	Protein Structure, Tertiary
20179340	Time Factors
21460447	Software
21460447	Automation, Laboratory
21460447	Crystallography, X-Ray
21460447	Image Processing, Computer-Assisted
22120744	Structural Homology, Protein
22120744	Protein Structure, Secondary
22120744	Bacterial Proteins
22120744	Sequence Alignment
22120744	Models, Molecular
22120744	Molecular Sequence Data
22120744	Protein Folding
22120744	Serratia marcescens
22120744	Amino Acid Sequence
22120744	Protein Binding
22120744	Protein Structure, Quaternary
20054125	Fagopyrum
20054125	Base Sequence
20054125	Recombinant Proteins
20054125	Allergens
20054125	DNA Primers
20054125	Enzyme-Linked Immunosorbent Assay
20054125	Crystallography, X-Ray
20054125	Plant Proteins
20054125	Protein Conformation
20054125	Sequence Deletion
20944207	Bacterial Proteins
20944207	Desulfitobacterium
20944207	Models, Molecular
20944207	Molecular Sequence Data
20944207	Protein Folding
20944207	Catalytic Domain
20944207	Crystallography, X-Ray
20944207	Amino Acid Sequence
20944207	Phosphopyruvate Hydratase
20944207	Protein Structure, Tertiary
20944207	Metals, Heavy
20944207	Protein Binding
21904041	Recombinant Proteins
21904041	Escherichia coli
21904041	Gene Expression
21904041	Maltose-Binding Proteins
21904062	Structural Homology, Protein
21904062	Bacterial Proteins
21904062	Models, Molecular
21904062	Brucella melitensis
21904062	Crystallography, X-Ray
21904062	Protein Structure, Tertiary
21964884	Animals
21964884	Bacteria
21964884	Humans
21964884	Diabetes Mellitus
21964884	Metagenome
21964884	Gastrointestinal Tract
21271263	Magnetic Resonance Imaging
21271263	Age Factors
21271263	Pituitary Gland
21271263	Humans
21271263	Gestational Age
21271263	Tumor Burden
21271263	Child
21271263	Cerebral Ventricles
21271263	Pituitary Neoplasms
21271263	Pregnancy
21271263	Adult
21271263	Craniopharyngioma
21271263	Arachnoid
21271263	Image Processing, Computer-Assisted
21271263	Female
18210137	Animals
18210137	Stroke
18210137	Gene Expression
18210137	Reverse Transcriptase Polymerase Chain Reaction
18210137	HSP70 Heat-Shock Proteins
18210137	Electric Stimulation
18210137	Rats
18210137	Corticosterone
18210137	Rats, Sprague-Dawley
18210137	Stress, Psychological
18210137	Physical Exertion
18210137	Enzyme-Linked Immunosorbent Assay
18210137	Physical Conditioning, Animal
18210137	Male
18210137	Heat-Shock Proteins
18210137	Reperfusion Injury
19847447	Nerve Fibers, Myelinated
19847447	Animals
19847447	Oligodendroglia
19847447	Humans
19847447	Cell Death
19847447	Central Nervous System Diseases
19847447	Myelin Sheath
19847447	Central Nervous System
19847447	Species Specificity
21136068	Peripheral Nerves
21136068	Animals
21136068	Peripheral Nervous System Diseases
21136068	Humans
21136068	Aging
21136068	Blood Vessels
21136068	Lead Poisoning
21136068	Homeostasis
21136068	Trauma, Nervous System
21574833	Humans
21574833	Palliative Care
21574833	Aged
21574833	Skin Neoplasms
21574833	Great Britain
21574833	Melanoma
21574833	Aged, 80 and over
21574833	Adult
21574833	Treatment Outcome
21574833	Neoplasm Metastasis
21574833	Middle Aged
21574833	Electrochemotherapy
21574833	Denmark
21574833	Female
21574833	Male
19513887	Young Adult
19513887	Prosthesis Failure
19513887	Humans
19513887	Femur Head Necrosis
19513887	Reoperation
19513887	Aged
19513887	Outcome Assessment (Health Care)
19513887	Child
19513887	Osteoarthritis, Hip
19513887	Arthroplasty, Replacement, Hip
19513887	Registries
19513887	Aged, 80 and over
19513887	Adult
19513887	Databases, Factual
19513887	Denmark
19513887	Middle Aged
19513887	Adolescent
19513887	Norway
19513887	Female
19513887	Male
19513887	Sweden
19995317	Positron-Emission Tomography
19995317	Humans
19995317	Femur Head Necrosis
19995317	Femur Head
19995317	Aged
19995317	Pilot Projects
19995317	Arthroplasty, Replacement, Hip
19995317	Prospective Studies
19995317	Risk Factors
19995317	Adult
19995317	Hip Prosthesis
19995317	Middle Aged
19995317	Time Factors
19995317	Female
19995317	Male
19234881	Young Adult
19234881	Bone Neoplasms
19234881	Wound Healing
19234881	Humans
19234881	Retrospective Studies
19234881	Outcome Assessment (Health Care)
19234881	Child
19234881	Femur
19234881	Weight-Bearing
19234881	Child, Preschool
19234881	Tibia
19234881	Infant
19234881	Bone Transplantation
19234881	Curettage
19234881	Postoperative Complications
19234881	Adult
19234881	Bone Cysts
19234881	Middle Aged
19234881	Adolescent
19234881	Female
19234881	Male
19234881	Bone Substitutes
19513890	Preoperative Care
19513890	Postoperative Care
19513890	Humans
19513890	Aged
19513890	Outcome Assessment (Health Care)
19513890	Early Ambulation
19513890	Length of Stay
19513890	Aged, 80 and over
19513890	Arthroplasty, Replacement, Knee
19513890	Adult
19513890	Treatment Outcome
19513890	Middle Aged
19513890	Time Factors
19513890	Female
19513890	Male
19916692	Young Adult
19916692	Intervertebral Disc Displacement
19916692	Humans
19916692	Prognosis
19916692	Pain Measurement
19916692	Outcome Assessment (Health Care)
19916692	Prospective Studies
19916692	Lordosis
19916692	Adult
19916692	Disability Evaluation
19916692	Middle Aged
19916692	Adolescent
19916692	Time Factors
19916692	Female
19916692	Male
19916692	Lumbar Vertebrae
20180717	Questionnaires
20180717	Osteoarthritis
20180717	Range of Motion, Articular
20180717	Humans
20180717	Carpometacarpal Joints
20180717	Pain Measurement
20180717	Aged
20180717	Aged, 80 and over
20180717	Adult
20180717	Treatment Outcome
20180717	Middle Aged
20180717	Follow-Up Studies
20180717	Absorbable Implants
20180717	Female
20180717	Male
20180717	Tendons
20180717	Arthroplasty
20180717	Joint Prosthesis
20175650	Young Adult
20175650	Hip Joint
20175650	Reference Values
20175650	Reproducibility of Results
20175650	Humans
20175650	Femur Head
20175650	Aged
20175650	Pain
20175650	Cadaver
20175650	Joint Deformities, Acquired
20175650	Cohort Studies
20175650	Adult
20175650	Acetabulum
20175650	Middle Aged
20175650	Female
20175650	Male
20175650	Hip
20450426	Age Factors
20450426	Sex Factors
20450426	Humans
20450426	Health Status
20450426	Prognosis
20450426	Walking
20450426	Recovery of Function
20450426	Aged
20450426	Activities of Daily Living
20450426	Predictive Value of Tests
20450426	Outcome Assessment (Health Care)
20450426	Mental Health
20450426	Hip Fractures
20450426	Aged, 80 and over
20450426	Treatment Outcome
20450426	Female
20450426	Male
20919809	Femoral Neck Fractures
20919809	Humans
20919809	Reoperation
20919809	Aged
20919809	Outcome Assessment (Health Care)
20919809	Osteoarthritis, Hip
20919809	Arthroplasty, Replacement, Hip
20919809	Cementation
20919809	Registries
20919809	Kaplan-Meier Estimate
20919809	Aged, 80 and over
20919809	Risk Factors
20919809	Hip Prosthesis
20919809	Prosthesis Design
20919809	Australia
21434781	Titanium
21434781	Prosthesis Failure
21434781	Humans
21434781	Aged
21434781	Tibia
21434781	Osteoarthritis, Knee
21434781	Bone Screws
21434781	Prospective Studies
21434781	Arthroplasty, Replacement, Knee
21434781	Adult
21434781	Treatment Outcome
21434781	Absorptiometry, Photon
21434781	Prosthesis Design
21434781	Follow-Up Studies
21434781	Middle Aged
21434781	Female
21434781	Male
21689069	Infusions, Intravenous
21689069	Wound Healing
21689069	Humans
21689069	Fracture Healing
21689069	Bone Density Conservation Agents
21689069	Imidazoles
21689069	Tibia
21689069	Osteotomy
21689069	Osteoarthritis, Knee
21689069	Diphosphonates
21689069	Adult
21689069	Bone Density
21689069	Absorptiometry, Photon
21689069	Middle Aged
21689069	Time Factors
21689069	Female
21689069	Male
22066555	Young Adult
22066555	Intervertebral Disc Displacement
22066555	Questionnaires
22066555	Patient Satisfaction
22066555	Humans
22066555	Aged
22066555	Outcome Assessment (Health Care)
22066555	Phobic Disorders
22066555	Movement
22066555	Diskectomy
22066555	Catastrophization
22066555	Cross-Sectional Studies
22066555	Postoperative Complications
22066555	Movement Disorders
22066555	Adult
22066555	Middle Aged
22066555	Self Efficacy
22066555	Adolescent
22066555	Female
22066555	Male
22066555	Lumbar Vertebrae
21281257	Clinical Competence
21281257	Arthroscopy
21281257	Computer Simulation
21281257	Questionnaires
21281257	Shoulder Joint
21281257	Humans
21281257	Task Performance and Analysis
21281257	User-Computer Interface
21808461	Cross-Sectional Studies
21808461	Mycoses
21808461	Iran
21808461	Humans
21808461	Adult
21808461	Chronic Disease
21808461	Sinusitis
21808461	Female
21808461	Male
21808461	Prevalence
20353499	Rural Health
20353499	Reproducibility of Results
20353499	Mothers
20353499	Mother-Child Relations
20353499	Humans
20353499	Socioeconomic Factors
20353499	Infant
20353499	Focus Groups
20353499	Caregivers
20353499	Kenya
20353499	Risk Factors
20353499	Child Development
20353499	Interviews as Topic
20353499	Data Collection
20353499	Developing Countries
18419777	Animals
18419777	Homozygote
18419777	Calcium
18419777	Action Potentials
18419777	Mice
18419777	Homeostasis
18419777	Reverse Transcriptase Polymerase Chain Reaction
18419777	Mice, Transgenic
18419777	Cardiac Pacing, Artificial
18419777	Cells, Cultured
18419777	Heterozygote
18419777	Ryanodine Receptor Calcium Release Channel
18419777	Mutation
18419777	Myocytes, Cardiac
18419777	Organ Culture Techniques
18419777	Tachycardia, Ventricular
11957372	Body Weight
11957372	Animals
11957372	Analysis of Variance
11957372	Larva
11957372	Carnivora
11957372	Health Status
11957372	Body Composition
11957372	Feces
11957372	Trichinella
11957372	Male
11957372	Muscle, Skeletal
11957372	Trichinellosis
11455897	Animals
11455897	Animal Feed
11455897	Cattle
11455897	Adaptation, Psychological
11455897	Logistic Models
11455897	Housing, Animal
11455897	Automation
11455897	Dairying
11455897	Feeding Behavior
11455897	Time Factors
11455897	Female
11455897	Behavior, Animal
12173500	Animal Nutritional Physiological Phenomena
12173500	Animals
12173500	Animal Feed
12173500	Cattle
12173500	Glucose Clamp Technique
12173500	Diet
12173500	Insulin Resistance
12173500	Female
12173500	Insulin
12173500	Blood Glucose
14650546	Silage
14650546	Listeria monocytogenes
14650546	Fermentation
14650546	Poaceae
14650546	Formic Acids
15535083	Animals
15535083	Sheep
15535083	Moraxella
15535083	Case-Control Studies
15535083	Conjunctiva
15535083	Norway
15535083	Disease Outbreaks
15535083	Keratoconjunctivitis, Infectious
15535083	Mycoplasma
15535083	Sheep Diseases
16108211	Animals
16108211	Luteinizing Hormone
16108211	Ovary
16108211	Sheep
16108211	Contraceptive Agents, Female
16108211	Medroxyprogesterone Acetate
16108211	Estradiol
16108211	Pregnancy
16108211	Follicle Stimulating Hormone
16108211	Estrus
16108211	Breeding
16108211	Male
16108211	Female
16722301	Animals
16722301	Random Allocation
16722301	Respiration
16722301	Horses
16722301	Hemodynamics
16722301	Orchiectomy
16722301	Heart Rate
16722301	Anesthesia
16722301	Anesthetics, Combined
16722301	Treatment Outcome
16722301	Conscious Sedation
16722301	Blood Gas Analysis
16722301	Male
18053202	Animals
18053202	Poultry
18053202	Consumer Product Safety
18053202	Finland
18053202	Humans
18053202	Zoonoses
18053202	Chickens
18053202	Salmonella Food Poisoning
18053202	Food Microbiology
18053202	Cost-Benefit Analysis
18053202	Food Contamination
18053202	Communicable Disease Control
18053202	Female
18053202	Salmonella Infections, Animal
17908298	Animals
17908298	Zona Pellucida
17908298	Sperm-Ovum Interactions
17908298	Cats
17908298	Spermatozoa
17908298	Biological Assay
17908298	Oocytes
17908298	Cryopreservation
17908298	Female
17908298	Male
17908298	Oogenesis
17908298	Semen Preservation
18647391	Animals
18647391	Endometritis
18647391	Reproducibility of Results
18647391	Cattle Diseases
18647391	Cattle
18647391	Biomedical Research
18647391	Risk Factors
18647391	Veterinarians
18647391	Practice Guidelines as Topic
18647391	Animal Husbandry
18647391	Interviews as Topic
18647391	Incidence
18647391	Veterinary Medicine
18647391	Observer Variation
18647391	Female
18983656	Interferon-alpha
18983656	Animals
18983656	Recombinant Proteins
18983656	Horses
18983656	Plasmids
18983656	Cytomegalovirus
18983656	Vaccines, DNA
18983656	Blotting, Western
18983656	Base Sequence
18983656	Transfection
18983656	Genetic Vectors
18983656	Cell Line
18983656	Serum Albumin
20040077	Encephalitis Viruses, Tick-Borne
20040077	Animals
20040077	Dog Diseases
20040077	Encephalitis, Tick-Borne
20040077	Cross-Sectional Studies
20040077	Antibodies, Viral
20040077	Neutralization Tests
20040077	Dogs
20040077	Enzyme-Linked Immunosorbent Assay
20040077	Denmark
20040077	Male
20040077	Female
20040077	Prevalence
19272136	Animals
19272136	Antibodies, Viral
19272136	Alphaherpesvirinae
19272136	Seroepidemiologic Studies
19272136	Enzyme-Linked Immunosorbent Assay
19272136	Norway
19272136	Reindeer
19272136	Herpesviridae Infections
20807413	Animals, Suckling
20807413	Animals
20807413	Videotape Recording
20807413	Hydrocortisone
20807413	Blood Pressure
20807413	Goats
20807413	beta-Endorphin
20807413	Behavior, Animal
20807413	Oxytocin
20807413	Heart Rate
20807413	Vocalization, Animal
20807413	Telemetry
20807413	Vasopressins
20807413	Stress, Physiological
20546559	Animals
20546559	Age Factors
20546559	Breeding
20546559	Finland
20546559	Retrospective Studies
20546559	Horses
20546559	Reproduction
20546559	Female
20546559	Male
20546559	Pregnancy
21078208	Polymerase Chain Reaction
21078208	Animals
21078208	Chlamydiaceae Infections
21078208	Dog Diseases
21078208	DNA, Bacterial
21078208	Dogs
21078208	Chlamydiaceae
21078208	Female
21078208	Male
21078208	Sweden
22142412	Animals
22142412	Tissue Preservation
22142412	Cattle
22142412	Ear, External
22142412	Predictive Value of Tests
22142412	Bovine Virus Diarrhea-Mucosal Disease
22142412	Immunohistochemistry
22142412	Female
22142412	Diarrhea Viruses, Bovine Viral
21999520	Food Safety
21999520	Animals
21999520	Animal Welfare
21999520	Humans
21999520	Animal Diseases
21999520	Animal Husbandry
21999520	Databases, Factual
21999520	Records as Topic
21999520	Veterinary Medicine
21999520	Research Design
21624124	Animals
21624124	Slovenia
21624124	Lizards
21624124	Alveolata
21624124	Snakes
21624124	Turtles
21624124	Helminths
21624124	Trichomonadida
21624124	Helminthiasis, Animal
21624124	Pets
21624124	Host-Parasite Interactions
21624124	Protozoan Infections, Animal
21624124	Parasitic Diseases, Animal
21624124	Acari
21624124	Diptera
21624124	Species Specificity
21624124	Female
21624124	Male
21624124	Prevalence
20579004	Animals
20579004	Narcotic Antagonists
20579004	Urea
20579004	Mice
20579004	Receptors, Neuropeptide
20579004	Receptors, G-Protein-Coupled
20579004	Limbic System
20579004	Nerve Net
20579004	Ghrelin
20579004	Mice, Inbred Strains
20579004	Mesencephalon
20579004	Dopamine
20579004	2-Amino-5-phosphonovalerate
20579004	Nucleus Accumbens
20579004	Alcoholism
20579004	Motor Activity
20579004	Naltrexone
20579004	Peptide Hormones
20579004	Receptors, Opioid
20579004	Benzoxazoles
20579004	Ventral Tegmental Area
20579004	Receptors, N-Methyl-D-Aspartate
20579004	Male
20579004	Signal Transduction
20078460	Policy Making
20078460	Humans
20078460	Government Agencies
20078460	Medically Underserved Area
20078460	Conflict of Interest
20078460	Child
20078460	Public Policy
20078460	Alcohol Drinking
20078460	Africa South of the Sahara
20078460	World Health Organization
20078460	Public Health
20078460	Poverty
20078460	Adult
20078460	Food Industry
20078460	Administrative Personnel
20078460	Alcoholic Beverages
20078460	Commerce
20078460	Developing Countries
20078460	Female
20078460	Male
19369915	HIV Infections
19369915	HIV Wasting Syndrome
19369915	Humans
19369915	Nutrition Disorders
19369915	Chronic Disease
19369915	Diet
19369915	Micronutrients
19369915	Substance Abuse, Intravenous
22003420	United States
22003420	Genetic Testing
22003420	Prejudice
22003420	Genetic Privacy
22003420	Humans
22003420	Substance-Related Disorders
22003420	African Americans
22003420	Databases, Genetic
22003420	Genetic Heterogeneity
22003420	Pharmacogenetics
20976618	United States
20976618	Randomized Controlled Trials as Topic
20976618	Age Factors
20976618	Humans
20976618	Predictive Value of Tests
20976618	Child
20976618	Depressive Disorder
20976618	Comorbidity
20976618	Child, Preschool
20976618	Anxiety Disorders
20976618	Ethnic Groups
20976618	Patient Dropouts
20976618	Treatment Outcome
20976618	Adolescent
20976618	Female
20976618	Male
20658354	Education, Medical
20658354	Masculinity
20658354	Schools, Medical
20658354	Uncertainty
20658354	Culture
20658354	Curriculum
20658354	Humans
20658354	Diffusion of Innovation
20658354	Power (Psychology)
20658354	Social Identification
20658354	Psychometrics
20658354	Statistics, Nonparametric
19760452	Breast Implants
19760452	Questionnaires
19760452	Health Care Surveys
19760452	Postoperative Complications
19760452	Patient Satisfaction
19760452	Silicone Gels
19760452	Brazil
19760452	Humans
19760452	Treatment Outcome
19760452	Physician's Practice Patterns
19760452	Female
19760452	Breast Implantation
20392703	Obesity
20392703	Humans
20392703	Aging
20392703	Cachexia
20392703	Aged
20392703	Geriatric Assessment
20392703	Muscle, Skeletal
20392703	Muscle Strength
20392703	Aged, 80 and over
20392703	Frail Elderly
20392703	Sarcopenia
20392703	Male
20392703	Female
20473639	Superoxide Dismutase
20473639	Antioxidants
20473639	Glutathione
20473639	Humans
20473639	Copper
20473639	Fibroblasts
20473639	Oxygen
20473639	Lung
20473639	Cell Aging
20473639	Glucosephosphate Dehydrogenase
20473639	Zinc
20473639	Time Factors
20473639	Manganese
20157524	Cell Cycle Proteins
20157524	Neurons
20157524	Humans
20157524	Alzheimer Disease
20157524	Gene Expression Regulation
20157524	Cell Cycle
20157529	Animals
20157529	Biological Evolution
20157529	Humans
20157529	Aging
20157529	Adaptation, Physiological
20157529	Longevity
20157529	Genomics
21191149	Vascular Endothelial Growth Factor A
21191149	Animals
21191149	Retinal Pigment Epithelium
21191149	Retina
21191149	Humans
21191149	Aging
21191149	Gene Expression
21191149	Macular Degeneration
21191149	Nerve Growth Factors
21191149	Rats, Inbred Strains
21191149	Rats
21191149	Eye Proteins
21191149	Serpins
21191149	Rats, Wistar
21191149	Male
20354270	Interferon-alpha
20354270	Dendritic Cells
20354270	Age Factors
20354270	Humans
20354270	Aging
20354270	Autoimmunity
20354270	Aged
20354270	Immunity, Innate
20354270	Epigenesis, Genetic
20354270	Autoantigens
20354270	DNA Methylation
20354270	Aged, 80 and over
20354270	Adult
20354270	DNA
20354270	Cell Line
20606253	Atherosclerosis
20606253	Animals
20606253	Intercellular Adhesion Molecule-1
20606253	Enzyme Activation
20606253	Humans
20606253	Immunoprecipitation
20606253	Gene Expression
20606253	Vascular Cell Adhesion Molecule-1
20606253	Sirtuin 1
20606253	Mice
20606253	Apolipoproteins E
20606253	RNA, Small Interfering
20606253	Endothelial Cells
20606253	Inflammation
20606253	Mice, Knockout
20606253	Nitric Oxide Synthase Type III
20606253	Transfection
20606253	Vasodilation
20606253	Electron Spin Resonance Spectroscopy
20606253	Fluorescent Antibody Technique
20606253	Hypercholesterolemia
20606253	Immunohistochemistry
20606253	Male
21071816	Humans
21071816	Breast Neoplasms
21071816	Aged
21071816	Risk Assessment
21071816	Environmental Pollutants
21071816	New York
21071816	Logistic Models
21071816	Aged, 80 and over
21071816	Risk Factors
21071816	Adult
21071816	Environmental Exposure
21071816	Case-Control Studies
21071816	Cadmium
21071816	Middle Aged
21071816	Female
21098883	Animals
21098883	beta-Galactosidase
21098883	Simvastatin
21098883	Humans
21098883	Matrix Metalloproteinase 1
21098883	Cartilage, Articular
21098883	Matrix Metalloproteinase 13
21098883	Interleukin-1beta
21098883	Disease Models, Animal
21098883	Chondrocytes
21098883	Aged
21098883	Mice
21098883	Cell Proliferation
21098883	Hydroxymethylglutaryl-CoA Reductase Inhibitors
21098883	Osteoarthritis, Knee
21098883	Cell Aging
21098883	Cells, Cultured
21098883	Time Factors
21098883	Male
21483034	Animals
21483034	NF-kappa B
21483034	Thiocarbamates
21483034	Antioxidants
21483034	Pyrrolidines
21483034	Drosophila melanogaster
21483034	Female
21483034	Male
21483034	Longevity
22067284	Animals
22067284	Histones
22067284	Cell Cycle Proteins
22067284	TOR Serine-Threonine Kinases
22067284	DNA Damage
22067284	Humans
22067284	DNA-Binding Proteins
22067284	Metformin
22067284	Reactive Oxygen Species
22067284	Protein-Serine-Threonine Kinases
22067284	Genome
22067284	Tumor Suppressor Proteins
22067284	Hypoglycemic Agents
22067284	DNA
22067284	Cell Line
22067284	DNA Replication
22067284	Signal Transduction
16441841	Animals
16441841	Caenorhabditis elegans Proteins
16441841	Humans
16441841	Caenorhabditis elegans
16441841	Receptor, Insulin
16441841	Drug Evaluation, Preclinical
16441841	Signal Transduction
16441841	Insulin
16441841	Longevity
20703795	Qualitative Research
20703795	Unsafe Sex
20703795	Women's Health
20703795	Humans
20703795	Peer Group
20703795	Longitudinal Studies
20703795	Health Education
20703795	Prisoners
20703795	Sexual Partners
20703795	Health Promotion
20703795	Socioeconomic Factors
20703795	California
20703795	Risk Reduction Behavior
20703795	HIV Infections
20703795	Adult
20703795	Follow-Up Studies
20703795	Female
20703795	Male
18593864	United States
18593864	Young Adult
18593864	Risk-Taking
18593864	Humans
18593864	Cross-Cultural Comparison
18593864	Students
18593864	Longitudinal Studies
18593864	Alcohol Drinking
18593864	Internationality
18593864	Mental Disorders
18593864	Adult
18593864	Universities
18593864	Adolescent
18593864	Female
18593864	Male
18593864	Ethanol
18593864	Sweden
20839016	Hydrogen Peroxide
20839016	Peroxidase
20839016	Humans
20839016	Superoxides
20839016	Nutritional Physiological Phenomena
20839016	Reactive Oxygen Species
20839016	Immunomodulation
20839016	Granulocytes
20839016	Ketoglutaric Acids
20839016	Neutrophils
20839016	Adult
20839016	Middle Aged
20839016	Male
20839016	Pyruvic Acid
21562088	Folic Acid
21562088	Clinical Laboratory Techniques
21562088	Humans
21562088	Reference Standards
21562088	Vitamin B 12
21562088	Nutrition Surveys
21562088	Biological Markers
18701442	Socioeconomic Factors
18701442	Sensitivity and Specificity
18701442	Control Groups
18701442	Reproducibility of Results
18701442	Humans
18701442	Middle Aged
18701442	Alcohol Drinking
18701442	Time Factors
18701442	Female
18701442	Male
19359375	Nutritional Status
19359375	Odds Ratio
19359375	Questionnaires
19359375	Humans
19359375	Aged
19359375	Models, Statistical
19359375	Europe
19359375	Great Britain
19359375	Risk Assessment
19359375	Vitamin D
19359375	Prospective Studies
19359375	Logistic Models
19359375	Risk Factors
19359375	Seasons
19359375	Case-Control Studies
19359375	Confidence Intervals
19359375	Incidence
19359375	Middle Aged
19359375	Prostatic Neoplasms
19359375	Male
20421221	United States
20421221	Odds Ratio
20421221	ROC Curve
20421221	Humans
20421221	Diabetes Mellitus
20421221	Nutrition Surveys
20421221	Diagnostic Errors
20421221	Medical History Taking
20421221	Mass Screening
20421221	Cross-Sectional Studies
20421221	Logistic Models
20421221	Risk Factors
20421221	Adult
20421221	Confidence Intervals
20421221	Middle Aged
20421221	Female
20421221	Male
20517305	Severity of Illness Index
20517305	Double-Blind Method
20517305	Mesalamine
20517305	Combined Modality Therapy
20517305	Humans
20517305	Colitis, Ulcerative
20517305	Patient Selection
20517305	Recurrence
20517305	Bifidobacterium
20517305	Probiotics
20517305	Lactobacillus
20517305	Azathioprine
20517305	Adult
20517305	Treatment Outcome
20517305	Streptococcus thermophilus
20517305	Middle Aged
20517305	Female
20517305	Male
20517305	Remission Induction
19267418	Genetic Linkage
19267418	Developmental Disabilities
19267418	Chromosome Deletion
19267418	Humans
19267418	DNA Mutational Analysis
19267418	In Situ Hybridization, Fluorescence
19267418	Chromosomes, Artificial, Bacterial
19267418	Child
19267418	Chromosome Mapping
19267418	G Protein-Coupled Inwardly-Rectifying Potassium Channels
19267418	Phenotype
19267418	Chromosomes, Human, Pair 2
19267418	Autistic Disorder
19267418	Female
19267418	Communication Disorders
19158400	Calcium
19158400	Membrane Microdomains
19158400	Humans
19158400	Protein Processing, Post-Translational
19158400	Adenylate Cyclase
19158400	Glycosylation
19158400	Leucine Zippers
19158400	Mutagenesis, Site-Directed
19158400	Transfection
19158400	Tunicamycin
19158400	Isoenzymes
19158400	Mutation
19158400	Calcium Signaling
19158400	Cell Line
19158400	Protein Transport
19407217	Animals
19407217	Humans
19407217	Large-Conductance Calcium-Activated Potassium Channels
19407217	Catalytic Domain
19407217	Intestinal Mucosa
19407217	Rats
19407217	Phosphorylation
19407217	Colon
19407217	Cell Polarity
19407217	Potassium, Dietary
19407217	Cyclic AMP-Dependent Protein Kinases
19407217	Male
19407217	Ion Channel Gating
19407217	Enzyme Activation
19407217	Cyclic AMP
19407217	Protein Processing, Post-Translational
19407217	Potassium
19407217	Enzyme Inhibitors
19407217	Enzyme Activators
19407217	Somatostatin
19407217	Protein Tyrosine Phosphatases
19407217	Kinetics
19407217	Rats, Wistar
19407217	Membrane Potentials
19407217	Phosphoprotein Phosphatases
21873449	Coculture Techniques
21873449	Animals
21873449	Cyclooxygenase 2
21873449	Tumor Necrosis Factor-alpha
21873449	Cell Lineage
21873449	Intracellular Signaling Peptides and Proteins
21873449	Microvessels
21873449	Mice
21873449	Endothelial Cells
21873449	Protein-Serine-Threonine Kinases
21873449	Protein Kinase Inhibitors
21873449	Inflammation
21873449	Acute Lung Injury
21873449	p38 Mitogen-Activated Protein Kinases
21873449	Phosphorylation
21873449	Lung
21873449	Mice, Inbred C57BL
21873449	Interleukin-6
21873449	Nitric Oxide Synthase Type II
21873449	Lipopolysaccharides
21873449	Flow Cytometry
21873449	Monocytes
21873449	Signal Transduction
21873449	Male
21114651	Glomerulonephritis
21114651	Kidney Transplantation
21114651	Humans
21114651	Cyprus
21114651	Aged
21114651	Middle Aged
21114651	Kidney Diseases
21114651	Complement Factor H
21114651	Complement System Proteins
21114651	Female
21114651	Recurrence
21114651	Male
21118941	Anti-Inflammatory Agents
21118941	Pericarditis, Tuberculous
21118941	Pericardiocentesis
21118941	HIV Infections
21118941	Humans
21118941	Prednisolone
21118941	Adult
21118941	Antitubercular Agents
21118941	South Africa
21118941	Cardiac Tamponade
21118941	Male
20810807	Infant
20810807	Zambia
20810807	Poverty
20810807	Humans
20810807	Rural Health Services
20810807	Infant Mortality
20810807	Malaria
20810807	Financing, Organized
20810807	Child, Preschool
21292912	Magnetic Resonance Imaging
21292912	Animals
21292912	Brain
21292912	Disease Progression
21292912	Trypanosomiasis, African
21292912	Trypanosoma brucei brucei
21292912	Mice
21292912	Contrast Media
21292912	Female
21292912	Blood-Brain Barrier
21292912	Inflammation
22302857	Acute Disease
22302857	Young Adult
22302857	Bacteria
22302857	Humans
22302857	Specimen Handling
22302857	Hepatitis E virus
22302857	Malaria
22302857	Child
22302857	Fever
22302857	Cambodia
22302857	Public Health
22302857	Dengue
22302857	Orientia tsutsugamushi
22302857	Rickettsia
22302857	Adult
22302857	Influenza, Human
22302857	Developing Countries
22302857	Hantavirus
22302857	Adolescent
22302857	Female
22302857	Male
22302857	Prevalence
18297471	Quantum Theory
18297471	Sensitivity and Specificity
18297471	Spectrometry, Mass, Electrospray Ionization
18297471	Mass Spectrometry
18297471	Sulfhydryl Compounds
18297471	Reproducibility of Results
18297471	Mercury
18297471	Oryza sativa
18297471	Organomercury Compounds
18297471	Models, Chemical
18297471	Time Factors
18297471	Chromatography, High Pressure Liquid
20140664	Sensitivity and Specificity
20140664	Robotics
20140664	Spectrometry, Mass, Electrospray Ionization
20140664	Blood Chemical Analysis
20140664	Reproducibility of Results
20140664	Humans
20140664	Algorithms
20140664	Urinalysis
20140664	Solid Phase Extraction
20140664	Serotonin
20140664	Chromatography, High Pressure Liquid
19856176	Agrobacterium tumefaciens
19856176	Polymerase Chain Reaction
19856176	Base Sequence
19856176	Promoter Regions, Genetic
19856176	Caulimovirus
19856176	Genetic Engineering
19856176	Plants, Genetically Modified
19856176	Zea mays
19856176	Genetic Vectors
19856176	Molecular Sequence Data
20967430	Chromatography, Gel
20967430	Particle Size
20967430	Polymers
20967430	Polysaccharides
20967430	Molecular Weight
19769373	Animals
19769373	Acoustics
19769373	Biocatalysis
19769373	L-Lactate Dehydrogenase
19769373	Cattle
19769373	NAD
19769373	Luminescent Measurements
19769373	Kinetics
19769373	Analytic Sample Preparation Methods
19769373	Enzyme Assays
19769373	Microfluidic Analytical Techniques
19769373	Luminol
19769373	Pyruvic Acid
20803239	Vascular Endothelial Growth Factor A
20803239	Animals
20803239	Pyrazoles
20803239	Solubility
20803239	Humans
20803239	Biological Assay
20803239	Mice
20803239	Angiogenesis Inhibitors
20803239	Protein Kinase Inhibitors
20803239	Organ Size
20803239	Small Molecule Libraries
20803239	Pyrimidines
20803239	Phosphorylation
20803239	Lung
20803239	Neovascularization, Pathologic
20803239	Receptor, EphB4
20803239	Signal Transduction
19653018	Animals
19653018	Learning
19653018	Humans
19653018	Gorilla gorilla
19653018	Hominidae
19653018	Problem Solving
19653018	Pan troglodytes
19653018	Child, Preschool
19653018	Pan paniscus
19653018	Male
19653018	Pongo pygmaeus
19653018	Female
19653018	Inhibition (Psychology)
19508288	Animals
19508288	Cattle
19508288	Polymorphism, Single Nucleotide
19508288	Mice
19508288	Mastitis, Bovine
19508288	Mice, Transgenic
19508288	Female
19508288	Lactation
19508288	Mice, Knockout
17048104	Models, Cardiovascular
17048104	Animals
17048104	Heart Failure
17048104	Cardiac Output
17048104	Computer Simulation
17048104	Blood Pressure
17048104	Neural Networks (Computer)
17048104	Arteries
17048104	Humans
17048104	Dogs
17048104	Predictive Value of Tests
19562487	Heart
19562487	Ajmaline
19562487	Electrophysiologic Techniques, Cardiac
19562487	Electrocardiography
19562487	Humans
19562487	Brugada Syndrome
19562487	Diagnostic Imaging
19562487	Algorithms
19562487	Anti-Arrhythmia Agents
19562487	Myocardium
20499181	Shoulder Joint
20499181	Humans
20499181	Movement
20499181	Models, Biological
20499181	Biomechanics
20499181	Female
20499181	Male
20842431	Animals
20842431	Electromagnetic Fields
20842431	Nasal Septum
20842431	Stress, Mechanical
20842431	Cartilage
20842431	Mechanotransduction, Cellular
20842431	Chondrocytes
20842431	Rabbits
20842431	Electrochemistry
20842431	Cell Survival
17652338	Phenotype
17652338	Malvaceae
17652338	Cactaceae
17652338	Ethnobotany
17652338	Mexico
17652338	Humans
17652338	Fabaceae
21948663	Plant Leaves
21948663	Photosynthesis
21948663	Cell Respiration
21948663	Plants
21948663	Models, Biological
16630356	Mycobacteriophages
16630356	Phenotype
16630356	Sensitivity and Specificity
16630356	Rifampin
16630356	Drug Resistance, Bacterial
16630356	Humans
16630356	Microbial Sensitivity Tests
16630356	Time Factors
16630356	Mycobacterium tuberculosis
16630356	Antibiotics, Antitubercular
16972997	Humans
16972997	Conjugation, Genetic
16972997	Aged
16972997	Child
16972997	Plasmids
16972997	Child, Preschool
16972997	Staphylococcal Infections
16972997	Hospitalization
16972997	Adult
16972997	Carrier State
16972997	Electrophoresis, Gel, Pulsed-Field
16972997	Middle Aged
16972997	Methicillin Resistance
16972997	Staphylococcus aureus
16972997	Adolescent
16972997	Female
16972997	Male
18715512	Staphylococcal Infections
18715512	Anti-Bacterial Agents
18715512	Humans
18715512	Oxacillin
18715512	Turkey
18715512	Staphylococcus aureus
18715512	Sulfonamides
18715512	Microbial Sensitivity Tests
18715512	Hospitals
19995422	Humans
19995422	Infant, Newborn
19995422	Aged
19995422	Drug Resistance, Multiple, Bacterial
19995422	Infant
19995422	Anti-Bacterial Agents
19995422	Hospitalization
19995422	Aged, 80 and over
19995422	Integrons
19995422	Escherichia coli Infections
19995422	Case-Control Studies
19995422	Escherichia coli
19995422	Feces
19995422	Microbial Sensitivity Tests
19995422	Female
19995422	Male
19852849	Bacterial Infections
19852849	Young Adult
19852849	Bacteria
19852849	Fluoroquinolones
19852849	Drug Resistance, Bacterial
19852849	Humans
19852849	Urinary Tract Infections
19852849	Turkey
19852849	Aged
19852849	Drug Utilization
19852849	Anti-Bacterial Agents
19852849	Prospective Studies
19852849	Adult
19852849	Community-Acquired Infections
19852849	Middle Aged
19852849	Adolescent
19852849	Microbial Sensitivity Tests
19852849	Female
20504376	Microscopy, Confocal
20504376	Infant, Very Low Birth Weight
20504376	Humans
20504376	Staphylococcus
20504376	Infant, Newborn
20504376	Bacteremia
20504376	Intensive Care Units, Neonatal
20504376	Polysaccharides, Bacterial
20504376	Microscopy, Fluorescence
20504376	Staphylococcal Infections
20504376	Anti-Bacterial Agents
20504376	Microbial Viability
20504376	Intercellular Signaling Peptides and Proteins
20504376	Growth Inhibitors
20504376	Biofilms
20504376	Staining and Labeling
20504376	Microbial Sensitivity Tests
21255433	Quinuclidines
21255433	Candidiasis
21255433	Antifungal Agents
21255433	Humans
21255433	Candida
21255433	Enzyme Inhibitors
21255433	Candida tropicalis
21255433	Candida albicans
21255433	Farnesyl-Diphosphate Farnesyltransferase
21255433	Microbial Sensitivity Tests
21255433	Fungal Proteins
21387374	Magnetic Resonance Imaging
21387374	Sensitivity and Specificity
21387374	Multiple Sclerosis
21387374	Humans
21387374	Early Diagnosis
19535820	Antineoplastic Agents, Hormonal
19535820	Receptor, erbB-2
19535820	Humans
19535820	Algorithms
19535820	Breast Neoplasms
19535820	Radiotherapy, Adjuvant
19535820	Breast Neoplasms, Male
19535820	Neoplasms, Hormone-Dependent
19535820	Male
19535820	Chemotherapy, Adjuvant
19535820	Female
19535820	Decision Support Techniques
19535820	Receptors, Estrogen
19717534	Androstadienes
19717534	Double-Blind Method
19717534	Antineoplastic Agents, Hormonal
19717534	Humans
19717534	Aged
19717534	Breast Neoplasms
19717534	International Agencies
19717534	Tamoxifen
19717534	Carcinoma, Lobular
19717534	Endometrial Neoplasms
19717534	Survival Rate
19717534	Postmenopause
19717534	Treatment Outcome
19717534	Carcinoma, Ductal, Breast
19717534	Follow-Up Studies
19717534	Middle Aged
19717534	Aromatase Inhibitors
19717534	Time Factors
19717534	Female
21048039	Young Adult
21048039	Receptor, Epidermal Growth Factor
21048039	Humans
21048039	Antibodies, Monoclonal
21048039	Fluorouracil
21048039	Head and Neck Neoplasms
21048039	Adult
21048039	Treatment Outcome
21048039	Platinum
21048039	Neoplasm Metastasis
21048039	Antineoplastic Combined Chemotherapy Protocols
21048039	Neoplasm Recurrence, Local
21048039	Carcinoma, Squamous Cell
21048039	Gene Dosage
21048039	Tumor Markers, Biological
21048039	Survival Analysis
18029384	Antibodies, Antinuclear
18029384	Centromere
18029384	Analysis of Variance
18029384	L-Selectin
18029384	Humans
18029384	Endothelin-1
18029384	Aged
18029384	Lymphocyte Function-Associated Antigen-1
18029384	Antihypertensive Agents
18029384	Cell Adhesion Molecules
18029384	Autoantibodies
18029384	Antigens, CD3
18029384	Hypertension, Pulmonary
18029384	Integrin alpha4beta1
18029384	Adult
18029384	Case-Control Studies
18029384	Middle Aged
18029384	Scleroderma, Systemic
18029384	Sulfonamides
18029384	Female
18029384	Male
18029384	T-Lymphocytes
18490431	Acute Disease
18490431	Severity of Illness Index
18490431	Randomized Controlled Trials as Topic
18490431	Reproducibility of Results
18490431	Clinical Trials, Phase III as Topic
18490431	Humans
18490431	Disease Progression
18490431	Arthritis, Rheumatoid
18490431	C-Reactive Protein
18490431	Blood Sedimentation
18490431	Adult
18490431	Treatment Outcome
18490431	Middle Aged
18490431	Antirheumatic Agents
18490431	Arthrography
18490431	Biological Markers
18490431	Female
18490431	Male
18490431	Immunoconjugates
18056755	Severity of Illness Index
18056755	Tumor Necrosis Factor-alpha
18056755	Drug Administration Schedule
18056755	Double-Blind Method
18056755	Humans
18056755	Antibodies, Monoclonal
18056755	Adult
18056755	Treatment Outcome
18056755	Spondylitis, Ankylosing
18056755	Middle Aged
18056755	Follow-Up Studies
18056755	Antirheumatic Agents
18056755	Antibodies, Monoclonal, Humanized
18056755	Female
18056755	Male
19074911	Severity of Illness Index
19074911	Opportunistic Infections
19074911	Treatment Failure
19074911	Tumor Necrosis Factor-alpha
19074911	Autoimmune Diseases
19074911	Humans
19074911	Arthritis, Rheumatoid
19074911	Quality of Life
19074911	Aged
19074911	C-Reactive Protein
19074911	Neoplasms
19074911	Adult
19074911	Treatment Outcome
19074911	Middle Aged
19074911	Antirheumatic Agents
19074911	Biological Markers
19074911	Female
19074911	Male
19074911	Immunoconjugates
19416802	Severity of Illness Index
19416802	Treatment Failure
19416802	Tumor Necrosis Factor-alpha
19416802	Humans
19416802	Arthritis, Rheumatoid
19416802	Antigens, CD20
19416802	Patient Selection
19416802	Antibodies, Monoclonal
19416802	Prospective Studies
19416802	Treatment Outcome
19416802	Middle Aged
19416802	Antirheumatic Agents
19416802	Female
19416802	Male
19416802	Antibodies, Monoclonal, Murine-Derived
20980704	Tumor Necrosis Factor-alpha
20980704	Drug Administration Schedule
20980704	Infusions, Intravenous
20980704	Epidemiologic Methods
20980704	Polymorphism, Genetic
20980704	Humans
20980704	Arthritis, Rheumatoid
20980704	Aged
20980704	Glucocorticoids
20980704	Drug Therapy, Combination
20980704	Antibodies, Monoclonal
20980704	Receptors, IgG
20980704	Adult
20980704	Middle Aged
20980704	Genetic Predisposition to Disease
20980704	Antirheumatic Agents
20980704	Female
20980704	Male
20980704	GPI-Linked Proteins
21242235	Severity of Illness Index
21242235	Tumor Necrosis Factor-alpha
21242235	Humans
21242235	Disease Progression
21242235	Arthritis, Rheumatoid
21242235	Quality of Life
21242235	Drug Therapy, Combination
21242235	Antibodies, Monoclonal
21242235	Drug Monitoring
21242235	Adult
21242235	Treatment Outcome
21242235	Methotrexate
21242235	Middle Aged
21242235	Antirheumatic Agents
21242235	Antibodies, Monoclonal, Humanized
21242235	Female
21242235	Male
21242235	Remission Induction
19584575	Hyperglycemia
19584575	Humans
19584575	Seizures
19584575	Middle Aged
19584575	Reflex
19584575	Female
19584575	Eyelids
20103958	Saudi Arabia
20103958	Trauma Centers
20103958	Ambulances
20103958	Humans
20103958	Wounds and Injuries
20103958	Emergency Medicine
20103958	Automobiles
20103958	Emergency Medical Technicians
20103958	Emergency Medical Services
20103958	Socioeconomic Factors
20103958	Public Health
20103958	Research
20103958	Accidents, Traffic
20622346	Young Adult
20622346	Communicable Diseases
20622346	Saudi Arabia
20622346	Age Factors
20622346	Fever of Unknown Origin
20622346	Humans
20622346	Retrospective Studies
20622346	Aged
20622346	Neoplasms
20622346	Aged, 80 and over
20622346	Adult
20622346	Follow-Up Studies
20622346	Middle Aged
20622346	Adolescent
20622346	Time Factors
20622346	Female
20622346	Male
20220265	Laparotomy
20220265	Saudi Arabia
20220265	Cholelithiasis
20220265	Humans
20220265	Adult
20220265	Retrospective Studies
20220265	Incidence
20220265	Middle Aged
20220265	Female
20220265	Male
20220265	Cholecystectomy, Laparoscopic
20427939	Saudi Arabia
20427939	Students, Medical
20427939	Questionnaires
20427939	Risk-Taking
20427939	Humans
20427939	Students, Dental
20427939	Smoking
20427939	Schools, Medical
20427939	Cross-Sectional Studies
20427939	Risk Factors
20427939	Health Knowledge, Attitudes, Practice
20427939	Confidence Intervals
20427939	Health Behavior
20427939	Geography
20427939	Male
20427939	Prevalence
21060157	Vitamin D Deficiency
21060157	Young Adult
21060157	Hemoglobin A, Glycosylated
21060157	Cholecalciferol
21060157	Humans
21060157	Vitamin D
21060157	Prospective Studies
21060157	Diabetes Mellitus, Type 1
21060157	Adult
21060157	Dietary Supplements
21060157	Adolescent
21060157	Male
21060157	Female
21403409	Severity of Illness Index
21403409	Iran
21403409	Sex Factors
21403409	Gilbert Disease
21403409	Humans
21403409	Infant, Newborn
21403409	Glucosephosphate Dehydrogenase Deficiency
21403409	Hyperbilirubinemia, Neonatal
21403409	Rifampin
21403409	Case-Control Studies
21403409	Bilirubin
21403409	Parents
21403409	Jaundice, Neonatal
[truncated: 16,186 more rows]
