# Supplementary material for: MeSH indexing based on automatically generated summaries
Source: BMC Bioinformatics. 2013 Jun 26;14:208. doi: 10.1186/1471-2105-14-208 (PMC3706357; doi:10.1186/1471-2105-14-208)
Supplement: Additional file 2 — Evaluation of MeSH term ranking per document. The first sheet shows a summary of the results. The following sheets show the results according to the method used to index the full text, the summaries and MEDLINE. The data has been obtained using the trec_eval evaluation program. [file 1471-2105-14-208-S2.xls]

## Sheet: Summary
MAP	FullText	MEDLINE	Gr-summ (15%)
MTI	0.2714	0.3932	0.3589
MMI	0.1277	0.1457	0.1253
PRC	0.0337	0.0284	0.0284
Precision @ 0 Recall	FullText	MEDLINE	Gr-summ (15%)
MTI	0.5750	0.7946	0.7403
MMI	0.4703	0.5527	0.5036
PRC	0.0905	0.0700	0.0700
Precision @ 5	FullText	MEDLINE	Gr-summ (15%)
MTI	0.2938	0.5308	0.4610
MMI	0.2333	0.2917	0.2573
PRC	0.0313	0.0251	0.0251

## Sheet: MTI
MEDLINE				FULLTEXT				S115
runid	all	ucm1		runid	all	ucm1		runid	all	ucm1		Better than MEDLINE	Better than full text
num_q	all	1413		num_q	all	1413		num_q	all	1413
num_ret	all	20368		num_ret	all	37582		num_ret	all	23506		*
num_rel	all	18185		num_rel	all	18185		num_rel	all	18185
num_rel_ret	all	11117		num_rel_ret	all	12089		num_rel_ret	all	11323		*
map	all	0.3932		map	all	0.2714		map	all	0.3589			*
gm_map	all	0.3524		gm_map	all	0.2385		gm_map	all	0.3224			*
Rprec	all	0.5048		Rprec	all	0.3194		Rprec	all	0.4596			*
bpref	all	0.6291		bpref	all	0.6918		bpref	all	0.6465		*
recip_rank	all	0.6900		recip_rank	all	0.4763		recip_rank	all	0.6336			*
iprec_at_recall_0.00	all	0.7946		iprec_at_recall_0.00	all	0.5750		iprec_at_recall_0.00	all	0.7403			*
iprec_at_recall_0.10	all	0.7446		iprec_at_recall_0.10	all	0.5095		iprec_at_recall_0.10	all	0.6822			*
iprec_at_recall_0.20	all	0.6880		iprec_at_recall_0.20	all	0.4522		iprec_at_recall_0.20	all	0.6257			*
iprec_at_recall_0.30	all	0.6446		iprec_at_recall_0.30	all	0.4223		iprec_at_recall_0.30	all	0.5853			*
iprec_at_recall_0.40	all	0.5853		iprec_at_recall_0.40	all	0.3898		iprec_at_recall_0.40	all	0.5355			*
iprec_at_recall_0.50	all	0.5029		iprec_at_recall_0.50	all	0.3543		iprec_at_recall_0.50	all	0.4657			*
iprec_at_recall_0.60	all	0.3653		iprec_at_recall_0.60	all	0.2862		iprec_at_recall_0.60	all	0.3440			*
iprec_at_recall_0.70	all	0.2366		iprec_at_recall_0.70	all	0.1957		iprec_at_recall_0.70	all	0.2216			*
iprec_at_recall_0.80	all	0.1215		iprec_at_recall_0.80	all	0.1151		iprec_at_recall_0.80	all	0.1126
iprec_at_recall_0.90	all	0.0421		iprec_at_recall_0.90	all	0.0484		iprec_at_recall_0.90	all	0.0394
iprec_at_recall_1.00	all	0.0235		iprec_at_recall_1.00	all	0.0274		iprec_at_recall_1.00	all	0.0245		*
P_5	all	0.5308		P_5	all	0.2938		P_5	all	0.4610			*
P_10	all	0.5230		P_10	all	0.3084		P_10	all	0.4742			*
P_15	all	0.4639		P_15	all	0.3234		P_15	all	0.4471			*
P_20	all	0.3862		P_20	all	0.3179		P_20	all	0.3856			*
P_30	all	0.2623		P_30	all	0.2738		P_30	all	0.2671		*
P_100	all	0.0787		P_100	all	0.0856		P_100	all	0.0801		*
P_200	all	0.0393		P_200	all	0.0428		P_200	all	0.0401		*
P_500	all	0.0157		P_500	all	0.0171		P_500	all	0.0160		*
P_1000	all	0.0079		P_1000	all	0.0086		P_1000	all	0.0080		*
MEDLINE				FULLTEXT				S115
RECALL		0.611328		RECALL		0.664779		RECALL		0.622656		*
PRECISION		0.545807		PRECISION		0.32167		PRECISION		0.481707			*
F1		0.576713		F1		0.433554		F1		0.543187			*

## Sheet: MMI
MEDLINE				FULLTEXT				S115
runid	all	ucm1		runid	all	ucm1		runid	all	ucm1		Better than MEDLINE	Better than full text
num_q	all	1413		num_q	all	1413		num_q	all	1413		*
num_ret	all	20179		num_ret	all	27531		num_ret	all	21167		*
num_rel	all	18141		num_rel	all	18163		num_rel	all	18185		*	*
num_rel_ret	all	5799		num_rel_ret	all	6431		num_rel_ret	all	5445		*
map	all	0.1457		map	all	0.1277		map	all	0.1253		*
gm_map	all	0.0912		gm_map	all	0.0892		gm_map	all	0.0761		*
Rprec	all	0.2586		Rprec	all	0.2226		Rprec	all	0.2303		*	*
bpref	all	0.3338		bpref	all	0.3709		bpref	all	0.3145		*
recip_rank	all	0.4903		recip_rank	all	0.4054		recip_rank	all	0.4437		*	*
iprec_at_recall_0.00	all	0.5527		iprec_at_recall_0.00	all	0.4703		iprec_at_recall_0.00	all	0.5036		*	*
iprec_at_recall_0.10	all	0.4699		iprec_at_recall_0.10	all	0.3982		iprec_at_recall_0.10	all	0.4242		*	*
iprec_at_recall_0.20	all	0.3646		iprec_at_recall_0.20	all	0.3139		iprec_at_recall_0.20	all	0.3200		*	*
iprec_at_recall_0.30	all	0.2545		iprec_at_recall_0.30	all	0.2305		iprec_at_recall_0.30	all	0.2136		*
iprec_at_recall_0.40	all	0.1408		iprec_at_recall_0.40	all	0.1378		iprec_at_recall_0.40	all	0.1070		*
iprec_at_recall_0.50	all	0.0751		iprec_at_recall_0.50	all	0.0789		iprec_at_recall_0.50	all	0.0545		*
iprec_at_recall_0.60	all	0.0292		iprec_at_recall_0.60	all	0.0308		iprec_at_recall_0.60	all	0.0216		*
iprec_at_recall_0.70	all	0.0108		iprec_at_recall_0.70	all	0.0108		iprec_at_recall_0.70	all	0.0065		*
iprec_at_recall_0.80	all	0.0027		iprec_at_recall_0.80	all	0.0027		iprec_at_recall_0.80	all	0.0014		*
iprec_at_recall_0.90	all	0.0005		iprec_at_recall_0.90	all	0.0005		iprec_at_recall_0.90	all	0.0000		*
iprec_at_recall_1.00	all	0.0005		iprec_at_recall_1.00	all	0.0005		iprec_at_recall_1.00	all	0.0000		*
P_5	all	0.2917		P_5	all	0.2333		P_5	all	0.2573		*	*
P_10	all	0.2810		P_10	all	0.2268		P_10	all	0.2498		*	*
P_15	all	0.2662		P_15	all	0.2259		P_15	all	0.2424		*	*
P_20	all	0.2052		P_20	all	0.2089		P_20	all	0.1922		*
P_30	all	0.1368		P_30	all	0.1506		P_30	all	0.1285		*
P_100	all	0.0410		P_100	all	0.0455		P_100	all	0.0385		*
P_200	all	0.0205		P_200	all	0.0228		P_200	all	0.0193		*
P_500	all	0.0082		P_500	all	0.0091		P_500	all	0.0077		*
P_1000	all	0.0041		P_1000	all	0.0046		P_1000	all	0.0039		*
MEDLINE				FULLTEXT				S115
RECALL		0.319663		RECALL		0.354071		RECALL		0.299423		*
PRECISION		0.287378		PRECISION		0.233591		PRECISION		0.25724		*	*
F1		0.302662		F1		0.281481		F1		0.276733		*

## Sheet: PRC
MEDLINE				FULLTEXT				S115				Better than MEDLINE	Better than full text
runid	all	ucm1		runid	all	ucm1		runid	all	ucm1
num_q	all	1413		num_q	all	1413		num_q	all	1413
num_ret	all	16011		num_ret	all	21698		num_ret	all	16011
num_rel	all	3640		num_rel	all	4920		num_rel	all	3640
num_rel_ret	all	2620		num_rel_ret	all	3362		num_rel_ret	all	2620
map	all	0.0284		map	all	0.0337		map	all	0.0284
gm_map	all	0.0001		gm_map	all	0.0001		gm_map	all	0.0001
Rprec	all	0.0268		Rprec	all	0.0301		Rprec	all	0.0268
bpref	all	0.1385		bpref	all	0.1689		bpref	all	0.1385
recip_rank	all	0.0576		recip_rank	all	0.0767		recip_rank	all	0.0576
iprec_at_recall_0.00	all	0.0700		iprec_at_recall_0.00	all	0.0905		iprec_at_recall_0.00	all	0.0700
iprec_at_recall_0.10	all	0.0536		iprec_at_recall_0.10	all	0.0681		iprec_at_recall_0.10	all	0.0536
iprec_at_recall_0.20	all	0.0445		iprec_at_recall_0.20	all	0.0543		iprec_at_recall_0.20	all	0.0445
iprec_at_recall_0.30	all	0.0406		iprec_at_recall_0.30	all	0.0497		iprec_at_recall_0.30	all	0.0406
iprec_at_recall_0.40	all	0.0386		iprec_at_recall_0.40	all	0.0460		iprec_at_recall_0.40	all	0.0386
iprec_at_recall_0.50	all	0.0360		iprec_at_recall_0.50	all	0.0421		iprec_at_recall_0.50	all	0.0360
iprec_at_recall_0.60	all	0.0312		iprec_at_recall_0.60	all	0.0356		iprec_at_recall_0.60	all	0.0312
iprec_at_recall_0.70	all	0.0236		iprec_at_recall_0.70	all	0.0265		iprec_at_recall_0.70	all	0.0236
iprec_at_recall_0.80	all	0.0140		iprec_at_recall_0.80	all	0.0162		iprec_at_recall_0.80	all	0.0140
iprec_at_recall_0.90	all	0.0065		iprec_at_recall_0.90	all	0.0050		iprec_at_recall_0.90	all	0.0065			*
iprec_at_recall_1.00	all	0.0030		iprec_at_recall_1.00	all	0.0014		iprec_at_recall_1.00	all	0.0030			*
P_5	all	0.0251		P_5	all	0.0313		P_5	all	0.0251
P_10	all	0.0263		P_10	all	0.0304		P_10	all	0.0263
P_15	all	0.0270		P_15	all	0.0312		P_15	all	0.0270
P_20	all	0.0288		P_20	all	0.0321		P_20	all	0.0288
P_30	all	0.0306		P_30	all	0.0367		P_30	all	0.0306
P_100	all	0.0185		P_100	all	0.0238		P_100	all	0.0185
P_200	all	0.0093		P_200	all	0.0119		P_200	all	0.0093
P_500	all	0.0037		P_500	all	0.0048		P_500	all	0.0037
P_1000	all	0.0019		P_1000	all	0.0024		P_1000	all	0.0019
MEDLINE				FULLTEXT				S115
RECALL		0.71978		RECALL		0.683333		RECALL		0.71978			*
PRECISION		0.163637		PRECISION		0.154945		PRECISION		0.163637			*
F1		0.266653		F1		0.252611		F1		0.266653			*
