# Supplementary material for: MeSH indexing based on automatically generated summaries
Source: BMC Bioinformatics. 2013 Jun 26;14:208. doi: 10.1186/1471-2105-14-208 (PMC3706357; doi:10.1186/1471-2105-14-208)
Supplement: Additional file 3 — Results for the 30 more frequent MeSH headings. The first sheet shows a summary of the results. The following sheets show the results according to the method used to index the full text, the summaries and MEDLINE. Machine learning experiments include ML - SVM for SVM with linear kernel and ML - AdaBoostM1 for AdaBoost experiments. [file 1471-2105-14-208-S3.xls]

## Sheet: Summary
	FullText			MEDLINE			Gr-summ (15%)
Method	P	R	F1	P	R	F1	P	R	F1
MTI	0.476474	0.70819	0.569671	0.653008	0.644564	0.648759	0.587385	0.674819	0.628073
MMI	0.450782	0.174721	0.251832	0.430184	0.151204	0.223759	0.42653	0.144771	0.216171
PRC	0.549784	0.107374	0.17966	0.569635	0.088742	0.153561	0.562806	0.0650221	0.116576
ML-SMO	0.698194	0.355456	0.471081	0.639084	0.357406	0.458434	0.599288	0.337639	0.431929
ML-AdaBoostM1	0.495906	0.388289	0.435548	0.56031	0.331588	0.416622	0.536215	0.312948	0.395231

## Sheet: MTI
		MEDLINE			Full text			Gr-summ (15%)
MH	Frequency	Precision	Recall	F-measure	Precision	Recall	F-measure	Precision	Recall	F-measure	Better than MEDLINE	Better than full text
Humans	864	0.840717	0.922454	0.879691	0.693811	0.986111	0.814532	0.805639	0.925926	0.861605		*
Animals	455	0.903743	0.742857	0.81544	0.574297	0.942857	0.71381	0.832569	0.797802	0.814815		*
Female	437	0.716738	0.764302	0.739756	0.4468	0.9314	0.6039	0.632867	0.828375	0.717542		*
Male	406	0.739953	0.770936	0.755127	0.4374	0.9039	0.5896	0.60687	0.783251	0.683871		*
Adult	253	0.604811	0.695652	0.647059	0.303571	0.73913	0.43038	0.497222	0.70751	0.584013		*
Middle Aged	248	0.668852	0.822581	0.737794	0.350097	0.729839	0.473203	0.59661	0.709677	0.64825		*
Aged	188	0.576419	0.702128	0.633094	0.329049	0.680851	0.443674	0.508621	0.62766	0.561905		*
Software	148	0.743056	0.722973	0.732877	0.552	0.932432	0.693467	0.653465	0.891892	0.754286	*	*
Computational Biology	147	0.85124	0.70068	0.768657	0.68306	0.85034	0.757576	0.785714	0.823129	0.803987	*	*
Algorithms	145	0.734266	0.724138	0.729167	0.567568	0.868966	0.686649	0.632124	0.841379	0.721893		*
Gene Expression Profiling	127	0.781513	0.732283	0.756098	0.698529	0.748031	0.722433	0.729323	0.76378	0.746154		*
Mice	125	0.811024	0.824	0.81746	0.278027	0.992	0.434326	0.57732	0.896	0.702194		*
Molecular Sequence Data	99	0.457516	0.707071	0.555556	0.432432	0.646465	0.518219	0.437158	0.808081	0.567376	*	*
Oligonucleotide Array Sequence Analysis	98	0.792079	0.816327	0.80402	0.658915	0.867347	0.748899	0.705882	0.857143	0.774194		*
Phylogeny	94	0.740741	0.851064	0.792079	0.549383	0.946809	0.695312	0.704348	0.861702	0.77512		*
Databases, Genetic	93	0.648936	0.655914	0.652406	0.349776	0.83871	0.493671	0.585366	0.774194	0.666667	*	*
Sequence Analysis, DNA	92	0.707865	0.684783	0.696133	0.684211	0.706522	0.695187	0.694737	0.717391	0.705882	*	*
Evolution, Molecular	92	0.560976	0.5	0.528736	0.565657	0.608696	0.586387	0.608696	0.608696	0.608696	*	*
Aged, 80 and over	85	0.461538	0.423529	0.441718	0.269841	0.2	0.22973	0.410714	0.270588	0.326241		*
Internet	83	0.932432	0.831325	0.878981	0.739583	0.855422	0.793296	0.771739	0.855422	0.811429		*
Base Sequence	77	0.267327	0.350649	0.303371	0.260163	0.415584	0.32	0.309524	0.337662	0.322981	*	*
Adolescent	75	0.378378	0.373333	0.375839	0.170455	0.4	0.239044	0.328358	0.293333	0.309859		*
Sequence Alignment	73	0.754098	0.630137	0.686567	0.538462	0.863014	0.663158	0.681818	0.821918	0.745342	*	*
Databases, Protein	73	0.660377	0.479452	0.555556	0.418033	0.69863	0.523077	0.483871	0.616438	0.542169		*
Polymorphism, Single Nucleotide	71	0.714286	0.774648	0.743243	0.615385	0.788732	0.691358	0.643678	0.788732	0.708861		*
Information Storage and Retrieval	65	0.918033	0.861538	0.888889	0.772152	0.938462	0.847222	0.8	0.923077	0.857143		*
Treatment Outcome	64	0.568627	0.453125	0.504348	0.534884	0.359375	0.429907	0.588235	0.46875	0.521739	*	*
Young Adult	63	0.515789	0.777778	0.620253	0.107914	0.238095	0.148515	0.457627	0.857143	0.596685		*
Models, Genetic	63	0.446809	0.333333	0.381818	0.394366	0.888889	0.546341	0.45614	0.412698	0.433333	*
Amino Acid Sequence	63	0.27907	0.380952	0.322148	0.45614	0.412698	0.433333	0.15625	0.15873	0.15748
Time Factors	61	0.285714	0.0327869	0.0588235	0.25	0.0327869	0.057971	0.333333	0.0327869	0.0597015	*	*
Signal Transduction	60	0.833333	0.583333	0.686275	0.565217	0.65	0.604651	0.780488	0.533333	0.633663		*
Average		0.653008	0.644564	0.648759	0.476474	0.70819	0.569671	0.587385	0.674819	0.628073

## Sheet: MMI
		MEDLINE			Fulltext			Gr-summ (15%)
MH	Frequency	Precision	Recall	F-measure	Precision	Recall	F-measure	Precision	Recall	F-measure	Better than MEDLINE	Better than full text
Humans	864	0.666667	0.0347222	0.0660066	0.686154	0.258102	0.375105	0.645833	0.0717593	0.129167	*
Animals	455	0.933824	0.279121	0.42978	0.620915	0.626374	0.623632	0.864734	0.393407	0.540785	*
Female	437	0	0	0	0	0	0	0	0	0
Male	406	0	0	0	1	0.00246305	0.004914	0	0	0
Adult	253	0.328767	0.0948617	0.147239	0.313316	0.474308	0.377358	0.322835	0.162055	0.215789	*
Middle Aged	248	0	0	0	0	0	0	0	0	0
Aged	188	0	0	0	0	0	0	0	0	0
Software	148	0.651163	0.189189	0.293194	0.714286	0.135135	0.227273	0.62069	0.121622	0.20339
Computational Biology	147	0.69697	0.156463	0.255556	0.625	0.0340136	0.0645161	0.461538	0.0408163	0.075		*
Algorithms	145	0.75	0.434483	0.550218	0.666667	0.482759	0.56	0.666667	0.441379	0.53112
Gene Expression Profiling	127	1	0.0393701	0.0757576	0.833333	0.0393701	0.075188	1	0.0393701	0.0757576		*
Mice	125	0.823009	0.744	0.781513	0.295844	0.968	0.453184	0.606936	0.84	0.704698		*
Molecular Sequence Data	99	0	0	0	0	0	0	0	0	0
Oligonucleotide Array Sequence Analysis	98	0.941176	0.163265	0.278261	0.916667	0.112245	0.2	0.777778	0.142857	0.241379		*
Phylogeny	94	0.945946	0.37234	0.534351	0.888889	0.425532	0.57554	0.918919	0.361702	0.519084
Databases, Genetic	93	0.4	0.0430108	0.0776699	0.272727	0.0322581	0.0576923	0.4	0.0645161	0.111111	*	*
Sequence Analysis, DNA	92	0	0	0	0	0	0	0	0	0
Evolution, Molecular	92	1	0.0978261	0.178218	1	0.0652174	0.122449	1	0.0652174	0.122449
Aged, 80 and over	85	0	0	0	0	0	0	0	0	0
Internet	83	0.772727	0.409639	0.535433	0.608696	0.337349	0.434109	0.685714	0.289157	0.40678
Base Sequence	77	0.216216	0.207792	0.211921	0.125	0.012987	0.0235294	0.153846	0.0779221	0.103448		*
Adolescent	75	0	0	0	0.12	0.04	0.06	0	0	0
Sequence Alignment	73	0.75	0.0821918	0.148148	0.777778	0.0958904	0.170732	0.6	0.0821918	0.144578
Databases, Protein	73	0.25	0.0410959	0.0705882	0.227273	0.0684932	0.105263	0.4	0.0821918	0.136364	*	*
Polymorphism, Single Nucleotide	71	0.810345	0.661972	0.728682	0.714286	0.774648	0.743243	0.708333	0.71831	0.713287
Information Storage and Retrieval	65	0.6	0.0461538	0.0857143	1	0.0307692	0.0597015	1	0.0307692	0.0597015
Treatment Outcome	64	0.142857	0.015625	0.028169	1	0.015625	0.0307692	0.666667	0.03125	0.0597015	*	*
Young Adult	63	0	0	0	0	0	0	0	0	0
Models, Genetic	63	0	0	0	0	0	0	0	0	0
Amino Acid Sequence	63	0.5	0.15873	0.240964	0.45	0.142857	0.216867	0.529412	0.142857	0.225		*
Time Factors	61	0	0	0	0	0	0	0	0	0
Signal Transduction	60	0.586207	0.566667	0.576271	0.568182	0.416667	0.480769	0.619048	0.433333	0.509804		*
Average		0.430184	0.151204	0.223759	0.450782	0.174721	0.251832	0.42653	0.144771	0.216171

## Sheet: PRC
		MEDLINE			Fulltext			Gr-summ (15%)
MH	Frequency	Precision	Recall	F-measure	Precision	Recall	F-measure	Precision	Recall	F-measure	Better than MEDLINE	Better than full text
Humans	864	0.872222	0.181713	0.300766	0.930403	0.293981	0.44679	0.909639	0.174769	0.293204
Animals	455	0.833333	0.142857	0.243902	0.760417	0.16044	0.264973	0.820755	0.191209	0.31016	*	*
Female	437	0.734043	0.157895	0.259887	0.730769	0.304348	0.429725	0.728155	0.171625	0.277778	*
Male	406	0.72093	0.152709	0.252033	0.726744	0.307882	0.432526	0.659574	0.152709	0.248
Adult	253	0.666667	0.134387	0.223684	0.679245	0.284585	0.401114	0.644068	0.150198	0.24359	*
Middle Aged	248	0.793103	0.185484	0.300654	0.678899	0.298387	0.414566	0.672727	0.149194	0.244224
Aged	188	0.725	0.154255	0.254386	0.582278	0.244681	0.344569	0.583333	0.111702	0.1875
Software	148	0.733333	0.0743243	0.134969	0.888889	0.0540541	0.101911	1	0.00675676	0.0134228
Computational Biology	147	0.333333	0.0204082	0.0384615	0.875	0.047619	0.0903226	1	0.00680272	0.0135135
Algorithms	145	0.6	0.0827586	0.145455	0.166667	0.00689655	0.013245	0.5	0.00689655	0.0136054		*
Gene Expression Profiling	127	0.6	0.0708661	0.126761	0.555556	0.0393701	0.0735294	0.777778	0.0551181	0.102941		*
Mice	125	0.789474	0.12	0.208333	0.592593	0.128	0.210526	0.571429	0.16	0.25	*	*
Molecular Sequence Data	99	0.32	0.0808081	0.129032	0.333333	0.0505051	0.0877193	0.5	0.10101	0.168067	*	*
Oligonucleotide Array Sequence Analysis	98	0.785714	0.112245	0.196429	0.333333	0.0204082	0.0384615	0.777778	0.0714286	0.130841		*
Phylogeny	94	0.727273	0.0851064	0.152381	0	0	0	1	0.0212766	0.0416667		*
Databases, Genetic	93	0.583333	0.0752688	0.133333	1	0.139785	0.245283	1	0.0107527	0.0212766
Sequence Analysis, DNA	92	0.4	0.0217391	0.0412371	0	0	0	0	0	0
Evolution, Molecular	92	0.833333	0.108696	0.192308	0	0	0	1	0.0217391	0.0425532		*
Aged, 80 and over	85	0.6	0.0705882	0.126316	0.363636	0.0470588	0.0833333	0.461538	0.0705882	0.122449		*
Internet	83	0.727273	0.0963855	0.170213	1	0.216867	0.356436	1	0.0240964	0.0470588
Base Sequence	77	0.352941	0.0779221	0.12766	0.636364	0.0909091	0.159091	0.2	0.025974	0.045977
Adolescent	75	0.454545	0.0666667	0.116279	0.65	0.173333	0.273684	0.6	0.08	0.141176	*
Sequence Alignment	73	0.555556	0.0684932	0.121951	0	0	0	0	0	0
Databases, Protein	73	0.666667	0.0821918	0.146341	1	0.0684932	0.128205	0	0	0
Polymorphism, Single Nucleotide	71	0.7	0.0985915	0.17284	0.692308	0.126761	0.214286	0.5	0.0140845	0.0273973
Information Storage and Retrieval	65	0.428571	0.0461538	0.0833333	1	0.0923077	0.169014	0	0	0
Treatment Outcome	64	0.4	0.0625	0.108108	0.75	0.140625	0.236842	0.666667	0.125	0.210526	*
Young Adult	63	0	0	0	0	0	0	0	0	0
Models, Genetic	63	0.5	0.0793651	0.136986	0	0	0	0	0	0
Amino Acid Sequence	63	0.416667	0.0793651	0.133333	0.166667	0.015873	0.0289855	0.636364	0.111111	0.189189	*	*
Time Factors	61	0	0	0	1	0.0327869	0.0634921	0	0	0
Signal Transduction	60	0.375	0.05	0.0882353	0.5	0.05	0.0909091	0.8	0.0666667	0.123077	*	*
Average		0.569635	0.088742	0.153561	0.549784	0.107374	0.17966	0.562806	0.0650221	0.116576

## Sheet: ML - SMO
		MEDLINE			Fulltext			Gr-summ (15%)
MH	Frequency	Precision	Recall	F-measure	Precision	Recall	F-measure	Precision	Recall	F-measure	Better than MEDLINE	Better than full text
Humans	864	0.860656	0.850694	0.855646	0.889688	0.858796	0.873969	0.836944	0.849537	0.843194
Animals	455	0.722922	0.630769	0.673709	0.815857	0.701099	0.754137	0.743316	0.610989	0.670688
Female	437	0.718593	0.654462	0.68503	0.743842	0.691076	0.716489	0.710938	0.624714	0.665043
Male	406	0.690141	0.603448	0.64389	0.706349	0.657635	0.681122	0.677686	0.605911	0.639792
Adult	253	0.581006	0.411067	0.481481	0.572864	0.450593	0.504425	0.57672	0.43083	0.493213	*
Middle Aged	248	0.669951	0.548387	0.603104	0.704433	0.576613	0.634146	0.658416	0.53629	0.591111
Aged, 80 and over	188	0.363636	0.0470588	0.0833333	0.5	0.0823529	0.141414	0.5	0.0941176	0.158416	*	*
Software	148	0.75	0.608108	0.671642	0.809091	0.601351	0.689922	0.735294	0.506757	0.6
Computational Biology	147	0.64486	0.469388	0.543307	0.7	0.428571	0.531646	0.638298	0.408163	0.497925
Algorithms	145	0.731183	0.468966	0.571429	0.707071	0.482759	0.57377	0.71134	0.475862	0.570248
Gene Expression Profiling	127	0.733333	0.433071	0.544554	0.807692	0.496063	0.614634	0.743902	0.480315	0.583732	*
Mice	125	0.857143	0.48	0.615385	0.857143	0.288	0.431138	0.810345	0.376	0.513661		*
Molecular Sequence Data	99	0.217391	0.0505051	0.0819672	0.538462	0.141414	0.224	0.545455	0.121212	0.198347	*
Oligonucleotide Array Sequence Analysis	98	0.8	0.530612	0.638037	0.742424	0.5	0.597561	0.773585	0.418367	0.543046
Phylogeny	94	0.882353	0.478723	0.62069	0.896552	0.553191	0.684211	0.833333	0.478723	0.608108
Databases, Genetic	93	0.689655	0.430108	0.529801	0.793103	0.494624	0.609272	0.84	0.451613	0.587413	*
Evolution, Molecular	92	0.77551	0.413043	0.539007	0.673077	0.380435	0.486111	0.672727	0.402174	0.503401		*
Sequence Analysis, DNA	92	0.513514	0.206522	0.294574	0.733333	0.119565	0.205607	0.375	0.130435	0.193548
Aged	85	0.620155	0.425532	0.504732	0.68254	0.457447	0.547771	0.58871	0.388298	0.467949
Internet	83	0.903226	0.674699	0.772414	0.871429	0.73494	0.797386	0.870968	0.650602	0.744828
Base Sequence	77	0.6	0.116883	0.195652	0.3	0.038961	0.0689655	0.333333	0.0779221	0.126316		*
Adolescent	75	0.166667	0.0133333	0.0246914	0.666667	0.0266667	0.0512821	0.285714	0.0266667	0.0487805	*
Databases, Protein	73	0.594595	0.30137	0.4	0.709677	0.30137	0.423077	0.655172	0.260274	0.372549
Sequence Alignment	73	0.5	0.136986	0.215054	0.5	0.0684932	0.120482	0.411765	0.0958904	0.155556		*
Polymorphism, Single Nucleotide	71	0.842105	0.450704	0.587156	0.722222	0.183099	0.292135	0.542857	0.267606	0.358491		*
Information Storage and Retrieval	65	0.794872	0.476923	0.596154	0.847826	0.6	0.702703	0.75	0.507692	0.605505	*
Treatment Outcome	64	0.592593	0.25	0.351648	0.684211	0.203125	0.313253	0.636364	0.21875	0.325581		*
Amino Acid Sequence	63	0.384615	0.0793651	0.131579	0.916667	0.174603	0.293333	0.533333	0.126984	0.205128	*
Models, Genetic	63	0.5	0.047619	0.0869565	0.5	0.015873	0.0307692	0.285714	0.031746	0.0571429		*
Young Adult	63	0.25	0.015873	0.0298507	1	0.015873	0.03125	0	0	0
Time Factors	61	1	0.0327869	0.0634921	0	0	0	0	0	0
Signal Transduction	60	0.5	0.1	0.166667	0.75	0.05	0.09375	0.9	0.15	0.257143	*	*
Average		0.639084	0.357406	0.458434	0.698194	0.355456	0.471081	0.599288	0.337639	0.431929

## Sheet: ML - AdaBoostM1
		MEDLINE			Fulltext			Gr-summ (15%)
MH	Frequency	Precision	Recall	F-measure	Precision	Recall	F-measure	Precision	Recall	F-measure	Better than MEDLINE	Better than full text
Humans	864	0.882195	0.762731	0.818125	0.889646	0.755787	0.817272	0.804613	0.686343	0.740787
Animals	455	0.929825	0.232967	0.372583	0.783383	0.58022	0.666667	0.900524	0.378022	0.532508	*
Female	437	0.62578	0.688787	0.655773	0.743655	0.670481	0.705174	0.663889	0.546911	0.599749
Male	406	0.585837	0.672414	0.626147	0.737752	0.630542	0.679947	0.600551	0.536946	0.56697
Adult	253	0.491736	0.470356	0.480808	0.525253	0.411067	0.461197	0.54902	0.221344	0.315493
Middle Aged	248	0.56422	0.495968	0.527897	0.558333	0.540323	0.54918	0.629139	0.383065	0.47619
Aged	188	0.5	0.0588235	0.105263	0.515152	0.2	0.288136	0.5	0.0941176	0.158416	*
Software	148	0.6875	0.594595	0.637681	0.664384	0.655405	0.659864	0.647727	0.385135	0.483051
Computational Biology	147	0.552632	0.428571	0.482759	0.604167	0.394558	0.477366	0.4375	0.142857	0.215385
Algorithms	145	0.805556	0.4	0.534562	0.5625	0.496552	0.527473	0.647059	0.531034	0.583333	*	*
Gene Expression Profiling	127	0.676056	0.377953	0.484848	0.594203	0.645669	0.618868	0.680412	0.519685	0.589286	*
Mice	125	0.848837	0.584	0.691943	0.632653	0.496	0.556054	0.736264	0.536	0.62037		*
Molecular Sequence Data	99	0.285714	0.040404	0.0707965	0.5	0.141414	0.220472	0.487805	0.20202	0.285714	*	*
Oligonucleotide Array Sequence Analysis	98	0.769231	0.612245	0.681818	0.613861	0.632653	0.623116	0.659091	0.591837	0.623656		*
Phylogeny	94	0.793103	0.489362	0.605263	0.65625	0.670213	0.663158	0.813333	0.648936	0.721893	*	*
Databases, Genetic	93	0.603448	0.376344	0.463576	0.550725	0.408602	0.469136	0.59375	0.408602	0.484076	*	*
Evolution, Molecular	92	0.602564	0.51087	0.552941	0.557143	0.423913	0.481481	0.589286	0.358696	0.445946
Sequence Analysis, DNA	92	0.6	0.163043	0.25641	0.370968	0.25	0.298701	0.333333	0.119565	0.176
Aged, 80 and over	85	0.608333	0.388298	0.474026	0.5	0.37234	0.426829	0.518868	0.292553	0.37415
Internet	83	0.764706	0.46988	0.58209	0.825397	0.626506	0.712329	0.736111	0.638554	0.683871	*
Base Sequence	77	0.666667	0.025974	0.05	0.222222	0.0779221	0.115385	0.315789	0.0779221	0.125	*	*
Adolescent	75	0	0	0	0	0	0	0.333333	0.0266667	0.0493827	*	*
Databases, Protein	73	0.666667	0.356164	0.464286	0.465517	0.369863	0.412214	0.487805	0.273973	0.350877
Sequence Alignment	73	0.5	0.0821918	0.141176	0.309091	0.232877	0.265625	0.4375	0.191781	0.266667	*	*
Polymorphism, Single Nucleotide	71	0.808511	0.535211	0.644068	0.535714	0.422535	0.472441	0.666667	0.56338	0.610687		*
Information Storage and Retrieval	65	0.75	0.553846	0.637168	0.78	0.6	0.678261	0.536585	0.338462	0.415094
Treatment Outcome	64	0.642857	0.140625	0.230769	0.342105	0.203125	0.254902	0.352941	0.09375	0.148148
Amino Acid Sequence	63	0.333333	0.015873	0.030303	0.351852	0.301587	0.324786	0.444444	0.126984	0.197531	*
Models, Genetic	63	0	0	0	0.133333	0.031746	0.0512821	0.5	0.015873	0.0307692	*
Young Adult	63	0	0	0	0	0	0	0	0	0
Time Factors	61	0	0	0	0	0	0	0	0	0
Signal Transduction	60	0.384615	0.0833333	0.136986	0.34375	0.183333	0.23913	0.555556	0.0833333	0.144928	*
Average		0.56031	0.331588	0.416622	0.495906	0.388289	0.435548	0.536215	0.312948	0.395231
