# Supplementary material for: MeSH indexing based on automatically generated summaries
Source: BMC Bioinformatics. 2013 Jun 26;14:208. doi: 10.1186/1471-2105-14-208 (PMC3706357; doi:10.1186/1471-2105-14-208)
Supplement: Additional file 4 — Average results per MeSH 2012 top level branch code. The first row of results corresponds to the full text and MEDLINE results. The following one corresponds to the graph-based summaries results. The final row of results corresponds to the frequency-based summaries results. For each row of results the following values are shown: top level branch code (Branch), number of unique MeSH headings (MH Count), number of positives (Pos), number of true positives (TP), number of false positives (FP), micro precision, micro recall, micro F1, macro precision, macro recall and macro F1. [file 1471-2105-14-208-S4.xls]

## Sheet: Average branch tree
FullText												MEDLINE
Branch	MH Count	Pos	TP	FP	Micro Precision	Micro Recall	Micro F1	Macro Precision	Macro Recall	Macro F1		Branch	MH Count	Pos	TP	FP	Micro Precision	Micro Recall	Micro F1	Macro Precision	Macro Recall	Macro F1
A	347	908	531	728	0.421763	0.584802	0.490078	0.475722	0.62183	0.539051		A	347	908	552	487	0.53128	0.60793	0.567026	0.545944	0.626658	0.583523
B	344	2252	2027	2222	0.477053	0.900089	0.623596	0.626047	0.777804	0.693723		B	344	2252	1829	521	0.778298	0.812167	0.794872	0.685653	0.753468	0.717963
C	503	1214	875	944	0.481034	0.720758	0.576986	0.573337	0.719145	0.638016		C	503	1214	848	483	0.637115	0.698517	0.666405	0.62172	0.684763	0.651721
D	1269	2694	1736	2430	0.416707	0.644395	0.506122	0.506252	0.658734	0.572514		D	1269	2694	1701	1072	0.613415	0.631403	0.622279	0.59508	0.644163	0.618649
E	608	3261	1745	3219	0.351531	0.535112	0.424316	0.381951	0.490546	0.42949		E	608	3261	1549	1253	0.552819	0.475008	0.510968	0.439881	0.442009	0.440942
F	178	386	205	335	0.37963	0.531088	0.442765	0.383547	0.486372	0.428882		F	178	386	193	211	0.477723	0.5	0.488608	0.433757	0.463291	0.448038
G	608	3508	2055	3268	0.38606	0.585804	0.465406	0.396378	0.525044	0.451728		G	608	3508	1925	1893	0.504191	0.548746	0.525526	0.457655	0.498255	0.477092
H	90	507	310	412	0.429363	0.61144	0.504475	0.307373	0.397126	0.346532		H	90	507	261	232	0.529412	0.514793	0.522	0.377363	0.349164	0.362716
I	119	318	185	248	0.427252	0.581761	0.492676	0.412053	0.550171	0.471199		I	119	318	166	119	0.582456	0.522013	0.55058	0.459582	0.491885	0.475185
J	85	152	101	81	0.554945	0.664474	0.60479	0.58083	0.695716	0.633104		J	85	152	95	53	0.641892	0.625	0.633333	0.586847	0.619834	0.60289
K	14	28	16	18	0.470588	0.571429	0.516129	0.434524	0.592857	0.50149		K	14	28	15	12	0.555556	0.535714	0.545455	0.438095	0.557143	0.490499
L	130	1591	1135	1373	0.452552	0.713388	0.553794	0.356122	0.481773	0.409526		L	130	1591	963	599	0.616517	0.60528	0.610847	0.465672	0.428429	0.446275
M	71	1149	711	1849	0.277734	0.618799	0.383392	0.348529	0.586668	0.437279		M	71	1149	727	649	0.528343	0.632724	0.575842	0.451005	0.540696	0.491794
N	439	2137	1090	2572	0.297652	0.510061	0.375927	0.344024	0.469479	0.397078		N	439	2137	940	924	0.504292	0.439869	0.469883	0.416557	0.424161	0.420324
Z	110	335	311	2701	0.103254	0.928358	0.185838	0.248607	0.934003	0.39269		Z	110	335	221	147	0.600543	0.659701	0.628734	0.627233	0.689805	0.657033
Graph-based summaries
15 percent												30 percent												50 percent
Branch	MH Count	Pos	TP	FP	Micro Precision	Micro Recall	Micro F1	Macro Precision	Macro Recall	Macro F1		Branch	MH Count	Pos	TP	FP	Micro Precision	Micro Recall	Micro F1	Macro Precision	Macro Recall	Macro F1		Branch	MH Count	Pos	TP	FP	Micro Precision	Micro Recall	Micro F1	Macro Precision	Macro Recall	Macro F1
A	347	908	556	632	0.468013	0.612335	0.530534	0.508187	0.624124	0.56022		A	347	908	565	683	0.452724	0.622247	0.524119	0.505878	0.642761	0.566163		A	347	908	570	729	0.438799	0.627753	0.516538	0.503176	0.65913	0.57069
B	344	2252	1875	789	0.703829	0.832593	0.762815	0.665689	0.750004	0.705336		B	344	2252	1952	1091	0.641472	0.866785	0.737299	0.651807	0.768258	0.705258		B	344	2252	1986	1456	0.57699	0.881883	0.697576	0.639312	0.777395	0.701624
C	503	1214	838	557	0.600717	0.69028	0.642392	0.598934	0.667037	0.631154		C	503	1214	861	690	0.555126	0.709226	0.622785	0.587195	0.691644	0.635154		C	503	1214	873	808	0.519334	0.71911	0.603109	0.574449	0.708897	0.634631
D	1269	2694	1667	1352	0.55217	0.618782	0.583581	0.550443	0.616802	0.581736		D	1269	2694	1721	1666	0.508119	0.638827	0.566025	0.540814	0.637411	0.585153		D	1269	2694	1746	1966	0.470366	0.648107	0.545114	0.532159	0.650842	0.585547
E	608	3261	1575	1701	0.480769	0.482981	0.481872	0.410397	0.439749	0.424566		E	608	3261	1656	2126	0.437864	0.50782	0.470254	0.407463	0.468073	0.43567		E	608	3261	1708	2567	0.399532	0.523766	0.453291	0.40475	0.483405	0.440595
F	178	386	204	245	0.454343	0.528497	0.488623	0.43827	0.497842	0.46616		F	178	386	205	292	0.412475	0.531088	0.464326	0.417995	0.502898	0.456533		F	178	386	209	319	0.395833	0.541451	0.45733	0.407274	0.510763	0.453185
G	608	3508	2010	2398	0.455989	0.572976	0.507832	0.421439	0.499241	0.457053		G	608	3508	2081	2788	0.427398	0.593216	0.496837	0.41367	0.520324	0.460907		G	608	3508	2089	3053	0.406262	0.595496	0.483006	0.40281	0.530301	0.457846
H	90	507	281	269	0.510909	0.554241	0.531693	0.33007	0.319061	0.324472		H	90	507	288	306	0.484848	0.568047	0.523161	0.322095	0.353865	0.337234		H	90	507	299	359	0.454407	0.589744	0.513305	0.347094	0.40462	0.373656
I	119	318	166	136	0.549669	0.522013	0.535484	0.441532	0.489696	0.464369		I	119	318	172	159	0.519637	0.540881	0.530046	0.44187	0.501092	0.469621		I	119	318	175	184	0.487465	0.550314	0.516987	0.441091	0.519779	0.477213
J	85	152	91	64	0.587097	0.598684	0.592834	0.534971	0.596892	0.564238		J	85	152	94	69	0.576687	0.618421	0.596825	0.555634	0.622775	0.587292		J	85	152	95	77	0.552326	0.625	0.58642	0.558576	0.643951	0.598233
K	14	28	15	13	0.535714	0.535714	0.535714	0.396825	0.521429	0.450673		K	14	28	17	17	0.5	0.607143	0.548387	0.462302	0.628571	0.532765		K	14	28	17	20	0.459459	0.607143	0.523077	0.468615	0.628571	0.536933
L	130	1591	1092	904	0.547094	0.686361	0.608865	0.392882	0.435402	0.41305		L	130	1591	1112	1057	0.512679	0.698931	0.591489	0.384524	0.466821	0.421695		L	130	1591	1126	1193	0.485554	0.707731	0.575959	0.372448	0.475986	0.417899
M	71	1149	663	762	0.465263	0.577023	0.515152	0.430814	0.55595	0.485448		M	71	1149	689	1004	0.40697	0.599652	0.48487	0.395107	0.563784	0.46461		M	71	1149	710	1261	0.360223	0.617929	0.455128	0.374149	0.559578	0.448452
N	439	2137	914	1223	0.427702	0.427702	0.427702	0.385966	0.409457	0.397365		N	439	2137	975	1607	0.377614	0.456247	0.413223	0.373029	0.432614	0.400618		N	439	2137	1021	1971	0.341243	0.477773	0.398128	0.362876	0.442901	0.398914
Z	110	335	200	346	0.3663	0.597015	0.45403	0.444694	0.598205	0.510151		Z	110	335	229	714	0.242842	0.683582	0.358372	0.360055	0.670567	0.468534		Z	110	335	260	1266	0.17038	0.776119	0.27942	0.318587	0.783654	0.453008
Frequency-based summaries
15 percent												30 percent												50 percent
Branch	MH Count	Pos	TP	FP	Micro Precision	Micro Recall	Micro F1	Macro Precision	Macro Recall	Macro F1		Branch	MH Count	Pos	TP	FP	Micro Precision	Micro Recall	Micro F1	Macro Precision	Macro Recall	Macro F1		Branch	MH Count	Pos	TP	FP	Micro Precision	Micro Recall	Micro F1	Macro Precision	Macro Recall	Macro F1
A	347	908	571	734	0.437548	0.628855	0.516042	0.502247	0.660091	0.570451		A	347	908	570	726	0.439815	0.627753	0.517241	0.50369	0.659515	0.571165		A	347	908	566	741	0.433053	0.623348	0.511061	0.496607	0.657023	0.565662
B	344	2252	1985	1464	0.575529	0.881439	0.696369	0.638943	0.776979	0.701233		B	344	2252	1986	1468	0.574986	0.881883	0.696109	0.639367	0.777395	0.701657		B	344	2252	1993	1593	0.555772	0.884991	0.682768	0.633939	0.780947	0.699806
C	503	1214	872	806	0.519666	0.718287	0.603043	0.571855	0.706909	0.632251		C	503	1214	874	803	0.521169	0.719934	0.604635	0.576809	0.710886	0.636867		C	503	1214	874	831	0.51261	0.719934	0.598835	0.571485	0.708771	0.632767
D	1269	2694	1743	1971	0.469305	0.646993	0.544007	0.52851	0.648412	0.582353		D	1269	2694	1739	1976	0.468102	0.645509	0.542674	0.525772	0.646349	0.579858		D	1269	2694	1748	2040	0.461457	0.648849	0.53934	0.524476	0.651667	0.581194
E	608	3261	1705	2557	0.400047	0.522846	0.453277	0.404361	0.48401	0.440615		E	608	3261	1707	2566	0.399485	0.523459	0.453146	0.40316	0.482769	0.439388		E	608	3261	1710	2675	0.389966	0.524379	0.447293	0.397747	0.484066	0.436682
F	178	386	207	317	0.395038	0.536269	0.454945	0.401327	0.507699	0.448289		F	178	386	209	321	0.39434	0.541451	0.456332	0.406721	0.510763	0.452843		F	178	386	208	325	0.390244	0.53886	0.452666	0.407382	0.509827	0.452883
G	608	3508	2087	3044	0.406743	0.594926	0.483158	0.403748	0.530512	0.45853		G	608	3508	2088	3067	0.405044	0.595211	0.48205	0.402279	0.528783	0.456937		G	608	3508	2085	3119	0.400653	0.594356	0.47865	0.398465	0.530856	0.45523
H	90	507	296	356	0.453988	0.583826	0.510785	0.33781	0.393358	0.363474		H	90	507	298	359	0.453577	0.587771	0.512027	0.345785	0.404545	0.372864		H	90	507	301	369	0.449254	0.593688	0.51147	0.342855	0.404894	0.371301
I	119	318	173	186	0.481894	0.544025	0.511078	0.438468	0.516698	0.47438		I	119	318	175	186	0.484765	0.550314	0.515464	0.439657	0.519779	0.476372		I	119	318	179	196	0.477333	0.562893	0.516595	0.436342	0.532681	0.479722
J	85	152	95	78	0.549133	0.625	0.584615	0.557007	0.643951	0.597332		J	85	152	95	77	0.552326	0.625	0.58642	0.557987	0.643951	0.597895		J	85	152	96	81	0.542373	0.631579	0.583587	0.561601	0.655716	0.60502
K	14	28	17	19	0.472222	0.607143	0.53125	0.468615	0.628571	0.536933		K	14	28	17	20	0.459459	0.607143	0.523077	0.468615	0.628571	0.536933		K	14	28	17	19	0.472222	0.607143	0.53125	0.468615	0.628571	0.536933
L	130	1591	1118	1186	0.485243	0.702703	0.574069	0.37114	0.474929	0.416668		L	130	1591	1127	1193	0.485776	0.70836	0.576323	0.37122	0.476079	0.417161		L	130	1591	1129	1226	0.479406	0.709617	0.572225	0.364426	0.479525	0.414127
M	71	1149	712	1262	0.360689	0.619669	0.455972	0.370794	0.556949	0.445195		M	71	1149	712	1262	0.360689	0.619669	0.455972	0.371578	0.55971	0.446642		M	71	1149	714	1323	0.350515	0.62141	0.448211	0.367242	0.55956	0.443447
N	439	2137	1021	1977	0.34056	0.477773	0.397663	0.363215	0.444114	0.399612		N	439	2137	1023	1982	0.340433	0.478708	0.3979	0.362297	0.443851	0.398949		N	439	2137	1025	2074	0.330752	0.479644	0.39152	0.354574	0.444568	0.394504
Z	110	335	261	1270	0.170477	0.779104	0.279743	0.318338	0.784481	0.452894		Z	110	335	261	1282	0.169151	0.779104	0.277955	0.317231	0.784481	0.451773		Z	110	335	264	1444	0.154567	0.78806	0.258443	0.304835	0.799253	0.441342
